# Supplementary material for: Design analysis and performance enhancement of a 2-element MIMO skin-implantable antenna for IoT-based health monitoring devices
Source: PLoS One. 2024 Dec 5;19(12):e0311753. doi: 10.1371/journal.pone.0311753 (PMC11620415; doi:10.1371/journal.pone.0311753)
Supplement: S1 Dataset — (XLSX) [file pone.0311753.s001.xlsx]

## Sheet: Figure 2(c)
Frequency / GHz	step1	step2
1	1.74401	1.0198
1.05051	1.80079	1.24615
1.10101	1.79092	1.40811
1.15152	1.72178	1.46939
1.20202	1.60802	1.42121
1.25253	1.46969	1.27727
1.30303	1.32972	1.06952
1.35354	1.21031	0.842977
1.40404	1.12859	0.646411
1.45455	1.09266	0.518136
1.50505	1.09975	0.471722
1.55556	1.13731	0.490643
1.60606	1.18647	0.535738
1.65657	1.22628	0.559586
1.70707	1.23726	0.518874
1.75758	1.20364	0.380693
1.80808	1.11446	0.123995
1.85859	0.963956	-0.261023
1.90909	0.751774	-0.77364
1.9596	0.48321	-1.40272
2.0101	0.169569	-2.12664
2.06061	-0.171636	-2.91469
2.11111	-0.517234	-3.73261
2.16162	-0.840492	-4.55413
2.21212	-1.11535	-5.37706
2.26263	-1.32242	-6.237
2.31313	-1.45461	-7.21323
2.36364	-1.51974	-8.43153
2.41414	-1.53857	-10.0825
2.46465	-1.53954	-12.4985
2.51515	-1.55292	-16.4626
2.56566	-1.60667	-25.4027
2.61616	-1.72448	-25.9175
2.66667	-1.92557	-15.9871
2.71717	-2.22548	-11.4579
2.76768	-2.63697	-8.57473
2.81818	-3.17101	-6.54243
2.86869	-3.83726	-5.05242
2.91919	-4.64383	-3.9493
2.9697	-5.59571	-3.14025
3.0202	-6.6902	-2.56156
3.07071	-7.90617	-2.16357
3.12121	-9.182	-1.9031
3.17172	-10.3802	-1.73988
3.22222	-11.2671	-1.63587
3.27273	-11.5969	-1.55695
3.32323	-11.3101	-1.47633
3.37374	-10.5898	-1.37805
3.42424	-9.68071	-1.25842
3.47475	-8.74684	-1.12429
3.52525	-7.86429	-0.988781
3.57576	-7.0578	-0.866228
3.62626	-6.32917	-0.768099
3.67677	-5.67223	-0.700633
3.72727	-5.07971	-0.664179
3.77778	-4.54583	-0.653867
3.82828	-4.06701	-0.661257
3.87879	-3.64149	-0.676633
3.92929	-3.26874	-0.691495
3.9798	-2.94862	-0.70065
4.0303	-2.6807	-0.703239
4.08081	-2.46372	-0.702396
4.13131	-2.29515	-0.70368
4.18182	-2.171	-0.712889
4.23232	-2.08574	-0.734002
4.28283	-2.03248	-0.767794
4.33333	-2.00327	-0.811453
4.38384	-1.98983	-0.859282
4.43434	-1.98433	-0.904339
4.48485	-1.98037	-0.940599
4.53535	-1.97377	-0.965015
4.58586	-1.96314	-0.97868
4.63636	-1.94985	-0.98665
4.68687	-1.93751	-0.996424
4.73737	-1.93101	-1.01565
4.78788	-1.93538	-1.04976
4.83838	-1.95461	-1.10031
4.88889	-1.99074	-1.16416
4.93939	-2.0432	-1.23415
4.9899	-2.10861	-1.30083
5.0404	-2.18103	-1.35532
5.09091	-2.25276	-1.39232
5.14141	-2.31567	-1.4122
5.19192	-2.3629	-1.4212
5.24242	-2.39056	-1.42951
5.29293	-2.39886	-1.44798
5.34343	-2.3923	-1.48451
5.39394	-2.37881	-1.5412
5.44444	-2.36802	-1.61296
5.49495	-2.36918	-1.68805
5.54545	-2.38915	-1.75099
5.59596	-2.43081	-1.7875
5.64646	-2.492	-1.79022
5.69697	-2.56519	-1.76256
5.74747	-2.63824	-1.71868
5.79798	-2.6964	-1.67931
5.84849	-2.72572	-1.6653
5.89899	-2.71722	-1.69121
5.94949	-2.67043	-1.76032
6	-2.59471	-1.8619

## Sheet: Figure 6(a)
Frequency / GHz	S1,1/abs,dB			S1,1_(1)/abs,dB
0.1	-1.73022	-0.816799	0.596274	0.635211
0.1039	-1.7413	-0.825601	0.589657	0.630923
0.1078	-1.75265	-0.834629	0.582853	0.626496
0.1117	-1.76425	-0.843873	0.57587	0.621932
0.1156	-1.77609	-0.853319	0.568714	0.617234
0.1195	-1.78814	-0.862957	0.561393	0.612405
0.1234	-1.80039	-0.872772	0.553913	0.607447
0.1273	-1.81283	-0.882755	0.546282	0.602364
0.1312	-1.82543	-0.892892	0.538509	0.597158
0.1351	-1.83818	-0.903169	0.530599	0.591834
0.139	-1.85106	-0.913577	0.522563	0.586393
0.1429	-1.86405	-0.9241	0.514408	0.580837
0.1468	-1.87713	-0.934727	0.50614	0.575174
0.1507	-1.89029	-0.945446	0.497769	0.569402
0.1546	-1.9035	-0.956242	0.489302	0.563527
0.1585	-1.91675	-0.967103	0.480748	0.557551
0.1624	-1.93002	-0.978018	0.472114	0.55148
0.1663	-1.94329	-0.988971	0.463409	0.545314
0.1702	-1.95654	-0.999953	0.454642	0.539058
0.1741	-1.96976	-1.01095	0.445819	0.532716
0.178	-1.98292	-1.02195	0.436948	0.526291
0.1819	-1.99602	-1.03294	0.428038	0.519785
0.1858	-2.00903	-1.04391	0.419097	0.513204
0.1897	-2.02194	-1.05485	0.410134	0.50655
0.1936	-2.03473	-1.06574	0.401153	0.499826
0.1975	-2.04739	-1.07658	0.392164	0.493037
0.2014	-2.0599	-1.08735	0.383175	0.486185
0.2053	-2.07224	-1.09805	0.374192	0.479274
0.2092	-2.0844	-1.10866	0.365224	0.472309
0.2131	-2.09637	-1.11917	0.356275	0.46529
0.217	-2.10814	-1.12959	0.347354	0.458224
0.2209	-2.11969	-1.13988	0.338467	0.451112
0.2248	-2.13102	-1.15006	0.329621	0.443959
0.2287	-2.1421	-1.16011	0.320822	0.436767
0.2326	-2.15293	-1.17001	0.312076	0.42954
0.2365	-2.16351	-1.17978	0.303387	0.422281
0.2404	-2.17382	-1.18939	0.294764	0.414993
0.2443	-2.18386	-1.19885	0.286209	0.40768
0.2482	-2.19361	-1.20815	0.277729	0.400345
0.2521	-2.20308	-1.21728	0.269328	0.39299
0.256	-2.21226	-1.22624	0.26101	0.385619
0.2599	-2.22114	-1.23503	0.252779	0.378234
0.2638	-2.22973	-1.24364	0.244641	0.370839
0.2677	-2.23801	-1.25207	0.236596	0.363436
0.2716	-2.246	-1.26031	0.22865	0.356029
0.2755	-2.25368	-1.26838	0.220805	0.348618
0.2794	-2.26106	-1.27626	0.213064	0.341207
0.2833	-2.26813	-1.28396	0.205428	0.333799
0.2872	-2.27491	-1.29147	0.1979	0.326397
0.2911	-2.2814	-1.2988	0.190481	0.319002
0.295	-2.28759	-1.30595	0.183174	0.311616
0.2989	-2.2935	-1.31293	0.175978	0.304242
0.3028	-2.29913	-1.31972	0.168893	0.296881
0.3067	-2.30449	-1.32634	0.161922	0.289536
0.3106	-2.30957	-1.33279	0.155062	0.282208
0.3145	-2.3144	-1.33908	0.148315	0.2749
0.3184	-2.31898	-1.3452	0.141679	0.267611
0.3223	-2.32332	-1.35117	0.135153	0.260346
0.3262	-2.32742	-1.35699	0.128737	0.253103
0.3301	-2.33131	-1.36267	0.122427	0.245885
0.334	-2.33498	-1.3682	0.116223	0.238693
0.3379	-2.33846	-1.37361	0.110124	0.231529
0.3418	-2.34175	-1.37888	0.104124	0.224392
0.3457	-2.34487	-1.38405	0.0982224	0.217284
0.3496	-2.34783	-1.3891	0.0924158	0.210205
0.3535	-2.35064	-1.39405	0.0867017	0.203156
0.3574	-2.35332	-1.39891	0.0810752	0.196139
0.3613	-2.35588	-1.40368	0.0755343	0.189151
0.3652	-2.35834	-1.40838	0.0700729	0.182195
0.3691	-2.3607	-1.413	0.0646877	0.17527
0.373	-2.36299	-1.41757	0.0593752	0.168377
0.3769	-2.36521	-1.4221	0.0541296	0.161514
0.3808	-2.36739	-1.42658	0.048947	0.154683
0.3847	-2.36954	-1.43103	0.0438218	0.147882
0.3886	-2.37167	-1.43545	0.0387492	0.141112
0.3925	-2.3738	-1.43987	0.0337244	0.134371
0.3964	-2.37594	-1.44429	0.0287409	0.127659
0.4003	-2.37811	-1.44871	0.0237956	0.120976
0.4042	-2.38032	-1.45315	0.01888	0.11432
0.4081	-2.38258	-1.45761	0.0139904	0.10769
0.412	-2.38492	-1.46211	0.0091207	0.101087
0.4159	-2.38734	-1.46666	0.0042653	0.0945065
0.4198	-2.38986	-1.47126	-0.0005818	0.0879499
0.4237	-2.39248	-1.47592	-0.0054268	0.0814146
0.4276	-2.39523	-1.48065	-0.0102751	0.0749013
0.4315	-2.39812	-1.48547	-0.0151331	0.0684052
0.4354	-2.40116	-1.49037	-0.0200059	0.0619271
0.4393	-2.40436	-1.49537	-0.0248999	0.0554638
0.4432	-2.40773	-1.50047	-0.0298201	0.0490146
0.4471	-2.41129	-1.50569	-0.0347729	0.0425764
0.451	-2.41504	-1.51102	-0.039764	0.0361489
0.4549	-2.41899	-1.51649	-0.0447988	0.0297297
0.4588	-2.42316	-1.52209	-0.0498836	0.0233153
0.4627	-2.42755	-1.52783	-0.0550221	0.0169059
0.4666	-2.43218	-1.53372	-0.0602215	0.0104973
0.4705	-2.43704	-1.53976	-0.0654866	0.0040871
0.4744	-2.44216	-1.54597	-0.0708222	-0.0023239
0.4783	-2.44753	-1.55234	-0.0762335	-0.008742
0.4822	-2.45316	-1.55888	-0.081725	-0.0151679
0.4861	-2.45907	-1.5656	-0.0873022	-0.021604
0.49	-2.46524	-1.5725	-0.0929695	-0.0280534
0.4939	-2.4717	-1.57958	-0.098731	-0.0345167
0.4978	-2.47845	-1.58685	-0.104592	-0.0409996
0.5017	-2.48548	-1.59432	-0.110555	-0.0475028
0.5056	-2.49281	-1.60198	-0.116626	-0.0540299
0.5095	-2.50043	-1.60984	-0.122806	-0.0605826
0.5134	-2.50835	-1.6179	-0.129101	-0.0671648
0.5173	-2.51657	-1.62617	-0.135514	-0.0737789
0.5212	-2.5251	-1.63465	-0.142049	-0.0804277
0.5251	-2.53393	-1.64333	-0.148707	-0.0871137
0.529	-2.54306	-1.65222	-0.155493	-0.0938405
0.5329	-2.55249	-1.66132	-0.162408	-0.100611
0.5368	-2.56223	-1.67064	-0.169454	-0.107428
0.5407	-2.57227	-1.68017	-0.176636	-0.114294
0.5446	-2.58262	-1.68991	-0.183955	-0.121212
0.5485	-2.59326	-1.69986	-0.191411	-0.128186
0.5524	-2.6042	-1.71002	-0.199009	-0.135218
0.5563	-2.61544	-1.7204	-0.206749	-0.142312
0.5602	-2.62696	-1.73099	-0.214632	-0.149471
0.5641	-2.63878	-1.74179	-0.222659	-0.156698
0.568	-2.65088	-1.7528	-0.230832	-0.163995
0.5719	-2.66326	-1.76401	-0.239152	-0.171367
0.5758	-2.67592	-1.77543	-0.247618	-0.178816
0.5797	-2.68884	-1.78706	-0.256232	-0.186345
0.5836	-2.70204	-1.79889	-0.264993	-0.193959
0.5875	-2.71549	-1.81092	-0.273904	-0.201659
0.5914	-2.7292	-1.82314	-0.282963	-0.209448
0.5953	-2.74316	-1.83557	-0.29217	-0.217332
0.5992	-2.75736	-1.84819	-0.301525	-0.225312
0.6031	-2.7718	-1.86099	-0.311029	-0.233393
0.607	-2.78646	-1.87399	-0.320678	-0.241577
0.6109	-2.80136	-1.88717	-0.330474	-0.249866
0.6148	-2.81646	-1.90054	-0.340418	-0.258267
0.6187	-2.83178	-1.91408	-0.350505	-0.266782
0.6226	-2.8473	-1.92781	-0.360738	-0.275413
0.6265	-2.86301	-1.94171	-0.371113	-0.284165
0.6304	-2.87891	-1.95578	-0.381631	-0.29304
0.6343	-2.895	-1.97002	-0.392291	-0.302044
0.6382	-2.91126	-1.98443	-0.403091	-0.311178
0.6421	-2.92768	-1.999	-0.41403	-0.320447
0.646	-2.94427	-2.01374	-0.425108	-0.329855
0.6499	-2.961	-2.02863	-0.436322	-0.339404
0.6538	-2.97789	-2.04368	-0.447674	-0.349099
0.6577	-2.99491	-2.05889	-0.459158	-0.358944
0.6616	-3.01207	-2.07425	-0.470777	-0.368942
0.6655	-3.02935	-2.08977	-0.482528	-0.379098
0.6694	-3.04676	-2.10543	-0.494411	-0.389414
0.6733	-3.06428	-2.12124	-0.506424	-0.399897
0.6772	-3.0819	-2.13721	-0.518567	-0.410548
0.6811	-3.09964	-2.15332	-0.530839	-0.421371
0.685	-3.11747	-2.16957	-0.543238	-0.432373
0.6889	-3.13539	-2.18597	-0.555766	-0.443557
0.6928	-3.15341	-2.20252	-0.568419	-0.454925
0.6967	-3.17151	-2.21922	-0.5812	-0.466485
0.7006	-3.18969	-2.23606	-0.594107	-0.478239
0.7045	-3.20796	-2.25305	-0.607139	-0.490194
0.7084	-3.2263	-2.27019	-0.620298	-0.50235
0.7123	-3.24471	-2.28748	-0.633583	-0.514716
0.7162	-3.2632	-2.30493	-0.646995	-0.527295
0.7201	-3.28176	-2.32252	-0.660534	-0.540091
0.724	-3.30039	-2.34028	-0.674201	-0.553111
0.7279	-3.31909	-2.35819	-0.687998	-0.566359
0.7318	-3.33786	-2.37627	-0.701924	-0.579839
0.7357	-3.3567	-2.39452	-0.715983	-0.593558
0.7396	-3.37561	-2.41294	-0.730174	-0.607519
0.7435	-3.39459	-2.43153	-0.744501	-0.62173
0.7474	-3.41366	-2.4503	-0.758965	-0.636194
0.7513	-3.4328	-2.46926	-0.773569	-0.650918
0.7552	-3.45202	-2.48841	-0.788316	-0.665907
0.7591	-3.47134	-2.50776	-0.803207	-0.681167
0.763	-3.49074	-2.52731	-0.818249	-0.696704
0.7669	-3.51024	-2.54707	-0.833442	-0.712524
0.7708	-3.52984	-2.56705	-0.848791	-0.728632
0.7747	-3.54956	-2.58726	-0.864301	-0.745035
0.7786	-3.56938	-2.6077	-0.879974	-0.761739
0.7825	-3.58933	-2.62837	-0.895817	-0.778751
0.7864	-3.60941	-2.6493	-0.911833	-0.796077
0.7903	-3.62964	-2.67049	-0.92803	-0.813722
0.7942	-3.65	-2.69195	-0.944411	-0.831695
0.7981	-3.67053	-2.71368	-0.960984	-0.850002
0.802	-3.69123	-2.7357	-0.977753	-0.86865
0.8059	-3.7121	-2.75803	-0.994725	-0.887646
0.8098	-3.73317	-2.78066	-1.01191	-0.906996
0.8137	-3.75443	-2.80361	-1.02931	-0.926709
0.8176	-3.77591	-2.82689	-1.04694	-0.946789
0.8215	-3.79762	-2.85052	-1.06479	-0.967248
0.8254	-3.81956	-2.8745	-1.08289	-0.98809
0.8293	-3.84175	-2.89885	-1.10124	-1.00932
0.8332	-3.86422	-2.92358	-1.11985	-1.03096
0.8371	-3.88696	-2.94871	-1.13872	-1.053
0.841	-3.90999	-2.97423	-1.15787	-1.07546
0.8449	-3.93334	-3.00018	-1.1773	-1.09834
0.8488	-3.95701	-3.02657	-1.19703	-1.12165
0.8527	-3.98102	-3.05339	-1.21706	-1.1454
0.8566	-4.00538	-3.08068	-1.2374	-1.16959
0.8605	-4.03012	-3.10844	-1.25808	-1.19425
0.8644	-4.05524	-3.1367	-1.27909	-1.21937
0.8683	-4.08077	-3.16545	-1.30044	-1.24496
0.8722	-4.10671	-3.19473	-1.32216	-1.27103
0.8761	-4.1331	-3.22453	-1.34424	-1.2976
0.88	-4.15994	-3.25488	-1.36671	-1.32466
0.8839	-4.18725	-3.2858	-1.38957	-1.35223
0.8878	-4.21506	-3.31729	-1.41284	-1.38032
0.8917	-4.24337	-3.34937	-1.43652	-1.40894
0.8956	-4.2722	-3.38206	-1.46064	-1.43809
0.8995	-4.30158	-3.41537	-1.4852	-1.46778
0.9034	-4.33152	-3.44932	-1.51021	-1.49803
0.9073	-4.36204	-3.48392	-1.53569	-1.52884
0.9112	-4.39315	-3.51919	-1.56166	-1.56022
0.9151	-4.42488	-3.55515	-1.58812	-1.59218
0.919	-4.45724	-3.5918	-1.6151	-1.62474
0.9229	-4.49025	-3.62916	-1.64259	-1.65789
0.9268	-4.52393	-3.66726	-1.67062	-1.69165
0.9307	-4.55829	-3.7061	-1.6992	-1.72603
0.9346	-4.59336	-3.7457	-1.72835	-1.76104
0.9385	-4.62916	-3.78607	-1.75807	-1.79668
0.9424	-4.66569	-3.82723	-1.78839	-1.83297
0.9463	-4.70298	-3.8692	-1.81932	-1.86992
0.9502	-4.74105	-3.91199	-1.85086	-1.90753
0.9541	-4.77991	-3.9556	-1.88305	-1.94582
0.958	-4.81958	-4.00007	-1.91588	-1.98479
0.9619	-4.86009	-4.0454	-1.94938	-2.02445
0.9658	-4.90143	-4.0916	-1.98355	-2.06482
0.9697	-4.94364	-4.1387	-2.01843	-2.10589
0.9736	-4.98673	-4.1867	-2.054	-2.14769
0.9775	-5.03072	-4.23561	-2.09031	-2.19022
0.9814	-5.07562	-4.28546	-2.12735	-2.23348
0.9853	-5.12144	-4.33625	-2.16514	-2.2775
0.9892	-5.16822	-4.388	-2.2037	-2.32226
0.9931	-5.21596	-4.44072	-2.24304	-2.3678
0.997	-5.26467	-4.49441	-2.28318	-2.4141
1.0009	-5.31438	-4.5491	-2.32413	-2.46119
1.0048	-5.36509	-4.6048	-2.3659	-2.50906
1.0087	-5.41684	-4.66151	-2.40852	-2.55773
1.0126	-5.46962	-4.71924	-2.45199	-2.6072
1.0165	-5.52345	-4.77801	-2.49633	-2.65749
1.0204	-5.57835	-4.83783	-2.54155	-2.70859
1.0243	-5.63433	-4.8987	-2.58767	-2.76052
1.0282	-5.69141	-4.96064	-2.6347	-2.81328
1.0321	-5.7496	-5.02365	-2.68265	-2.86689
1.036	-5.80891	-5.08774	-2.73155	-2.92133
1.0399	-5.86935	-5.15292	-2.7814	-2.97662
1.0438	-5.93094	-5.21919	-2.83221	-3.03277
1.0477	-5.99369	-5.28656	-2.88401	-3.08978
1.0516	-6.05761	-5.35503	-2.9368	-3.14765
1.0555	-6.12271	-5.42461	-2.9906	-3.20639
1.0594	-6.189	-5.49531	-3.04541	-3.266
1.0633	-6.2565	-5.56711	-3.10126	-3.32648
1.0672	-6.3252	-5.64004	-3.15816	-3.38783
1.0711	-6.39513	-5.71408	-3.21612	-3.45007
1.075	-6.46629	-5.78923	-3.27514	-3.51318
1.0789	-6.53868	-5.8655	-3.33525	-3.57717
1.0828	-6.61231	-5.94288	-3.39645	-3.64203
1.0867	-6.6872	-6.02137	-3.45876	-3.70777
1.0906	-6.76334	-6.10096	-3.52218	-3.77438
1.0945	-6.84074	-6.18164	-3.58673	-3.84186
1.0984	-6.91941	-6.26341	-3.65242	-3.91021
1.1023	-6.99935	-6.34625	-3.71925	-3.97941
1.1062	-7.08055	-6.43015	-3.78724	-4.04946
1.1101	-7.16303	-6.51511	-3.8564	-4.12036
1.114	-7.24677	-6.6011	-3.92673	-4.1921
1.1179	-7.33179	-6.6881	-3.99825	-4.26466
1.1218	-7.41808	-6.7761	-4.07095	-4.33803
1.1257	-7.50563	-6.86508	-4.14485	-4.4122
1.1296	-7.59444	-6.955	-4.21996	-4.48715
1.1335	-7.6845	-7.04584	-4.29627	-4.56287
1.1374	-7.77581	-7.13758	-4.3738	-4.63934
1.1413	-7.86835	-7.23017	-4.45254	-4.71654
1.1452	-7.96211	-7.32359	-4.53251	-4.79444
1.1491	-8.05709	-7.41779	-4.6137	-4.87303
1.153	-8.15326	-7.51273	-4.69611	-4.95226
1.1569	-8.25061	-7.60836	-4.77975	-5.03213
1.1608	-8.34911	-7.70464	-4.86462	-5.11258
1.1647	-8.44875	-7.80151	-4.9507	-5.1936
1.1686	-8.5495	-7.89891	-5.03801	-5.27513
1.1725	-8.65133	-7.99678	-5.12653	-5.35715
1.1764	-8.75421	-8.09506	-5.21626	-5.43961
1.1803	-8.85811	-8.19368	-5.30719	-5.52247
1.1842	-8.96299	-8.29255	-5.39931	-5.60567
1.1881	-9.06881	-8.39161	-5.49261	-5.68917
1.192	-9.17552	-8.49076	-5.58708	-5.7729
1.1959	-9.28307	-8.58992	-5.6827	-5.85682
1.1998	-9.39143	-8.68899	-5.77946	-5.94085
1.2037	-9.50051	-8.78787	-5.87733	-6.02494
1.2076	-9.61028	-8.88647	-5.9763	-6.10901
1.2115	-9.72065	-8.98466	-6.07634	-6.19299
1.2154	-9.83156	-9.08233	-6.17742	-6.2768
1.2193	-9.94294	-9.17937	-6.27951	-6.36036
1.2232	-10.0547	-9.27565	-6.38258	-6.44359
1.2271	-10.1667	-9.37105	-6.48659	-6.5264
1.231	-10.279	-9.46542	-6.59151	-6.60869
1.2349	-10.3913	-9.55863	-6.69728	-6.69038
1.2388	-10.5037	-9.65055	-6.80386	-6.77135
1.2427	-10.6159	-9.74103	-6.9112	-6.85152
1.2466	-10.728	-9.82992	-7.01924	-6.93076
1.2505	-10.8396	-9.91708	-7.12792	-7.00898
1.2544	-10.9508	-10.0023	-7.23718	-7.08605
1.2583	-11.0614	-10.0856	-7.34694	-7.16187
1.2622	-11.1712	-10.1667	-7.45713	-7.23632
1.2661	-11.2801	-10.2454	-7.56767	-7.30929
1.27	-11.388	-10.3216	-7.67846	-7.38064
1.2739	-11.4946	-10.3953	-7.78943	-7.45026
1.2778	-11.5999	-10.4661	-7.90047	-7.51804
1.2817	-11.7036	-10.5341	-8.01147	-7.58384
1.2856	-11.8056	-10.5991	-8.12233	-7.64756
1.2895	-11.9058	-10.6609	-8.23293	-7.70907
1.2934	-12.0038	-10.7195	-8.34314	-7.76826
1.2973	-12.0997	-10.7747	-8.45285	-7.82502
1.3012	-12.1931	-10.8264	-8.56191	-7.87925
1.3051	-12.284	-10.8747	-8.67018	-7.93083
1.309	-12.372	-10.9193	-8.77752	-7.97967
1.3129	-12.4572	-10.9602	-8.88377	-8.02568
1.3168	-12.5392	-10.9975	-8.98879	-8.06877
1.3207	-12.618	-11.031	-9.0924	-8.10888
1.3246	-12.6934	-11.0608	-9.19444	-8.14592
1.3285	-12.7652	-11.0869	-9.29475	-8.17985
1.3324	-12.8334	-11.1092	-9.39315	-8.2106
1.3363	-12.8977	-11.1277	-9.48947	-8.23815
1.3402	-12.9581	-11.1426	-9.58353	-8.26246
1.3441	-13.0145	-11.1539	-9.67516	-8.2835
1.348	-13.0668	-11.1617	-9.76419	-8.30129
1.3519	-13.1149	-11.1659	-9.85045	-8.3158
1.3558	-13.1588	-11.1668	-9.93377	-8.32707
1.3597	-13.1984	-11.1644	-10.014	-8.33512
1.3636	-13.2338	-11.1588	-10.0909	-8.33997
1.3675	-13.2649	-11.1502	-10.1645	-8.34168
1.3714	-13.2918	-11.1386	-10.2345	-8.3403
1.3753	-13.3144	-11.1243	-10.3008	-8.33589
1.3792	-13.3329	-11.1073	-10.3634	-8.32854
1.3831	-13.3473	-11.0877	-10.422	-8.31832
1.387	-13.3577	-11.0659	-10.4767	-8.30533
1.3909	-13.3643	-11.0418	-10.5273	-8.28965
1.3948	-13.367	-11.0156	-10.5738	-8.27141
1.3987	-13.366	-10.9875	-10.6162	-8.2507
1.4026	-13.3615	-10.9577	-10.6543	-8.22764
1.4065	-13.3536	-10.9262	-10.6883	-8.20235
1.4104	-13.3425	-10.8933	-10.7181	-8.17496
1.4143	-13.3283	-10.859	-10.7438	-8.14558
1.4182	-13.3113	-10.8236	-10.7653	-8.11435
1.4221	-13.2914	-10.7872	-10.7828	-8.08138
1.426	-13.269	-10.7498	-10.7963	-8.04682
1.4299	-13.2442	-10.7117	-10.806	-8.01079
1.4338	-13.2172	-10.6729	-10.8119	-7.97342
1.4377	-13.1882	-10.6336	-10.8142	-7.93484
1.4416	-13.1573	-10.5939	-10.8129	-7.89516
1.4455	-13.1246	-10.5539	-10.8083	-7.85452
1.4494	-13.0905	-10.5138	-10.8005	-7.81304
1.4533	-13.055	-10.4735	-10.7896	-7.77083
1.4572	-13.0182	-10.4333	-10.7758	-7.72801
1.4611	-12.9804	-10.3931	-10.7593	-7.6847
1.465	-12.9417	-10.3532	-10.7403	-7.641
1.4689	-12.9022	-10.3136	-10.719	-7.59702
1.4728	-12.8621	-10.2743	-10.6954	-7.55286
1.4767	-12.8215	-10.2354	-10.6699	-7.50862
1.4806	-12.7805	-10.197	-10.6425	-7.46439
1.4845	-12.7393	-10.1592	-10.6135	-7.42027
1.4884	-12.6979	-10.122	-10.5831	-7.37635
1.4923	-12.6565	-10.0854	-10.5514	-7.3327
1.4962	-12.6151	-10.0496	-10.5185	-7.28941
1.5001	-12.5739	-10.0146	-10.4847	-7.24656
1.504	-12.5329	-9.98033	-10.4501	-7.20421
1.5079	-12.4922	-9.94694	-10.4149	-7.16244
1.5118	-12.452	-9.91444	-10.3792	-7.12131
1.5157	-12.4122	-9.88286	-10.3431	-7.08089
1.5196	-12.3729	-9.85223	-10.3068	-7.04123
1.5235	-12.3342	-9.82257	-10.2705	-7.00239
1.5274	-12.2962	-9.79391	-10.2342	-6.96443
1.5313	-12.2589	-9.76627	-10.198	-6.92739
1.5352	-12.2223	-9.73966	-10.1621	-6.89133
1.5391	-12.1865	-9.71411	-10.1266	-6.85629
1.543	-12.1515	-9.68963	-10.0916	-6.82231
1.5469	-12.1174	-9.66622	-10.0572	-6.78943
1.5508	-12.0842	-9.6439	-10.0235	-6.75769
1.5547	-12.0519	-9.62267	-9.99047	-6.72713
1.5586	-12.0205	-9.60255	-9.95831	-6.69779
1.5625	-11.9901	-9.58352	-9.92706	-6.66968
1.5664	-11.9607	-9.5656	-9.89679	-6.64286
1.5703	-11.9323	-9.54879	-9.86756	-6.61733
1.5742	-11.9049	-9.53307	-9.83944	-6.59314
1.5781	-11.8785	-9.51845	-9.81249	-6.57031
1.582	-11.8532	-9.50493	-9.78675	-6.54885
1.5859	-11.8288	-9.49249	-9.76228	-6.5288
1.5898	-11.8056	-9.48113	-9.73912	-6.51018
1.5937	-11.7833	-9.47084	-9.71732	-6.493
1.5976	-11.7621	-9.46161	-9.69691	-6.4773
1.6015	-11.7419	-9.45343	-9.67794	-6.46307
1.6054	-11.7228	-9.44629	-9.66043	-6.45035
1.6093	-11.7047	-9.44017	-9.64443	-6.43915
1.6132	-11.6876	-9.43505	-9.62996	-6.42949
1.6171	-11.6715	-9.43092	-9.61704	-6.42137
1.621	-11.6564	-9.42778	-9.60571	-6.41483
1.6249	-11.6423	-9.42558	-9.59599	-6.40986
1.6288	-11.6292	-9.42433	-9.58789	-6.40648
1.6327	-11.617	-9.42399	-9.58144	-6.40471
1.6366	-11.6058	-9.42456	-9.57666	-6.40456
1.6405	-11.5956	-9.426	-9.57357	-6.40603
1.6444	-11.5862	-9.42829	-9.57218	-6.40915
1.6483	-11.5778	-9.43142	-9.5725	-6.41392
1.6522	-11.5702	-9.43536	-9.57455	-6.42035
1.6561	-11.5636	-9.44008	-9.57835	-6.42845
1.66	-11.5577	-9.44557	-9.5839	-6.43823
1.6639	-11.5527	-9.45179	-9.59121	-6.44971
1.6678	-11.5485	-9.45872	-9.6003	-6.46289
1.6717	-11.545	-9.46633	-9.61118	-6.47778
1.6756	-11.5424	-9.47459	-9.62385	-6.49439
1.6795	-11.5404	-9.48349	-9.63832	-6.51273
1.6834	-11.5392	-9.49298	-9.6546	-6.53281
1.6873	-11.5386	-9.50305	-9.67271	-6.55464
1.6912	-11.5388	-9.51366	-9.69263	-6.57822
1.6951	-11.5395	-9.52479	-9.71439	-6.60357
1.699	-11.5409	-9.53641	-9.73798	-6.63069
1.7029	-11.5428	-9.54847	-9.76342	-6.6596
1.7068	-11.5454	-9.56097	-9.79071	-6.69029
1.7107	-11.5484	-9.57386	-9.81986	-6.72279
1.7146	-11.552	-9.58712	-9.85086	-6.75709
1.7185	-11.556	-9.60072	-9.88373	-6.7932
1.7224	-11.5605	-9.61463	-9.91848	-6.83114
1.7263	-11.5654	-9.62882	-9.95511	-6.87092
1.7302	-11.5707	-9.64325	-9.99361	-6.91253
1.7341	-11.5764	-9.65791	-10.034	-6.956
1.738	-11.5824	-9.67276	-10.0763	-7.00132
1.7419	-11.5888	-9.68777	-10.1205	-7.04852
1.7458	-11.5954	-9.70291	-10.1666	-7.09758
1.7497	-11.6023	-9.71817	-10.2146	-7.14853
1.7536	-11.6094	-9.7335	-10.2645	-7.20138
1.7575	-11.6168	-9.74889	-10.3164	-7.25613
1.7614	-11.6243	-9.7643	-10.3702	-7.31278
1.7653	-11.632	-9.77972	-10.4259	-7.37136
1.7692	-11.6398	-9.79512	-10.4836	-7.43186
1.7731	-11.6477	-9.81048	-10.5432	-7.4943
1.777	-11.6557	-9.82577	-10.6048	-7.55869
1.7809	-11.6638	-9.84097	-10.6684	-7.62502
1.7848	-11.6719	-9.85606	-10.7339	-7.69332
1.7887	-11.68	-9.87103	-10.8014	-7.76358
1.7926	-11.688	-9.88585	-10.871	-7.83582
1.7965	-11.6961	-9.90051	-10.9425	-7.91005
1.8004	-11.7041	-9.91499	-11.0161	-7.98627
1.8043	-11.712	-9.92928	-11.0917	-8.06448
1.8082	-11.7198	-9.94336	-11.1693	-8.1447
1.8121	-11.7275	-9.95724	-11.249	-8.22693
1.816	-11.7351	-9.97088	-11.3307	-8.31118
1.8199	-11.7425	-9.98429	-11.4146	-8.39745
1.8238	-11.7497	-9.99747	-11.5005	-8.48575
1.8277	-11.7567	-10.0104	-11.5886	-8.57608
1.8316	-11.7636	-10.0231	-11.6788	-8.66844
1.8355	-11.7702	-10.0355	-11.7711	-8.76283
1.8394	-11.7766	-10.0477	-11.8656	-8.85927
1.8433	-11.7828	-10.0596	-11.9623	-8.95774
1.8472	-11.7888	-10.0713	-12.0612	-9.05824
1.8511	-11.7944	-10.0827	-12.1623	-9.16078
1.855	-11.7998	-10.0939	-12.2657	-9.26535
1.8589	-11.805	-10.1049	-12.3714	-9.37194
1.8628	-11.8098	-10.1156	-12.4793	-9.48054
1.8667	-11.8144	-10.1262	-12.5896	-9.59116
1.8706	-11.8187	-10.1365	-12.7022	-9.70376
1.8745	-11.8227	-10.1467	-12.8173	-9.81834
1.8784	-11.8264	-10.1567	-12.9347	-9.93488
1.8823	-11.8298	-10.1665	-13.0546	-10.0534
1.8862	-11.8329	-10.1762	-13.177	-10.1737
1.8901	-11.8358	-10.1858	-13.3019	-10.296
1.894	-11.8383	-10.1953	-13.4294	-10.4202
1.8979	-11.8406	-10.2047	-13.5594	-10.5461
1.9018	-11.8425	-10.2141	-13.6921	-10.6738
1.9057	-11.8443	-10.2234	-13.8275	-10.8033
1.9096	-11.8457	-10.2327	-13.9657	-10.9344
1.9135	-11.8469	-10.2421	-14.1066	-11.0672
1.9174	-11.8478	-10.2515	-14.2504	-11.2015
1.9213	-11.8485	-10.261	-14.3971	-11.3372
1.9252	-11.8489	-10.2706	-14.5467	-11.4744
1.9291	-11.8491	-10.2803	-14.6994	-11.6129
1.933	-11.8491	-10.2902	-14.8551	-11.7525
1.9369	-11.8489	-10.3003	-15.014	-11.8933
1.9408	-11.8486	-10.3106	-15.1762	-12.035
1.9447	-11.848	-10.3211	-15.3416	-12.1776
1.9486	-11.8473	-10.332	-15.5105	-12.3209
1.9525	-11.8464	-10.3432	-15.6829	-12.4648
1.9564	-11.8454	-10.3547	-15.8588	-12.609
1.9603	-11.8442	-10.3666	-16.0384	-12.7534
1.9642	-11.843	-10.3789	-16.2218	-12.8978
1.9681	-11.8416	-10.3917	-16.4091	-13.0419
1.972	-11.8402	-10.405	-16.6004	-13.1857
1.9759	-11.8388	-10.4188	-16.7958	-13.3287
1.9798	-11.8372	-10.4332	-16.9955	-13.4709
1.9837	-11.8357	-10.4481	-17.1995	-13.6118
1.9876	-11.8341	-10.4637	-17.4082	-13.7512
1.9915	-11.8326	-10.4799	-17.6215	-13.8888
1.9954	-11.8311	-10.4968	-17.8397	-14.0243
1.9993	-11.8296	-10.5144	-18.0629	-14.1573
2.0032	-11.8281	-10.5328	-18.2913	-14.2876
2.0071	-11.8267	-10.552	-18.5251	-14.4148
2.011	-11.8254	-10.572	-18.7645	-14.5385
2.0149	-11.8243	-10.5928	-19.0097	-14.6584
2.0188	-11.8232	-10.6146	-19.2609	-14.7741
2.0227	-11.8222	-10.6372	-19.5184	-14.8853
2.0266	-11.8214	-10.6609	-19.7824	-14.9917
2.0305	-11.8208	-10.6855	-20.0531	-15.0929
2.0344	-11.8203	-10.7111	-20.3308	-15.1885
2.0383	-11.82	-10.7378	-20.6158	-15.2785
2.0422	-11.82	-10.7655	-20.9083	-15.3623
2.0461	-11.8201	-10.7944	-21.2085	-15.4399
2.05	-11.8205	-10.8245	-21.5168	-15.5111
2.0539	-11.8211	-10.8557	-21.8333	-15.5755
2.0578	-11.822	-10.8881	-22.1584	-15.6332
2.0617	-11.8231	-10.9217	-22.4921	-15.684
2.0656	-11.8245	-10.9567	-22.8347	-15.7279
2.0695	-11.8262	-10.9929	-23.1862	-15.765
2.0734	-11.8282	-11.0305	-23.5467	-15.7951
2.0773	-11.8305	-11.0694	-23.9159	-15.8185
2.0812	-11.8332	-11.1098	-24.2936	-15.8352
2.0851	-11.8361	-11.1515	-24.6792	-15.8455
2.089	-11.8394	-11.1947	-25.072	-15.8495
2.0929	-11.8431	-11.2394	-25.4707	-15.8475
2.0968	-11.8471	-11.2856	-25.8736	-15.8397
2.1007	-11.8514	-11.3334	-26.2784	-15.8265
2.1046	-11.8562	-11.3828	-26.682	-15.8081
2.1085	-11.8613	-11.4337	-27.0805	-15.7849
2.1124	-11.8668	-11.4863	-27.4688	-15.7572
2.1163	-11.8727	-11.5406	-27.8408	-15.7255
2.1202	-11.8789	-11.5966	-28.1891	-15.6899
2.1241	-11.8856	-11.6543	-28.5054	-15.651
2.128	-11.8927	-11.7138	-28.7808	-15.609
2.1319	-11.9001	-11.7751	-29.0062	-15.5643
2.1358	-11.908	-11.8382	-29.1732	-15.5173
2.1397	-11.9163	-11.9032	-29.2754	-15.4682
2.1436	-11.925	-11.97	-29.3087	-15.4174
2.1475	-11.9341	-12.0388	-29.2724	-15.3653
2.1514	-11.9436	-12.1096	-29.1688	-15.312
2.1553	-11.9536	-12.1824	-29.0034	-15.258
2.1592	-11.9639	-12.2572	-28.7838	-15.2034
2.1631	-11.9747	-12.3341	-28.5189	-15.1485
2.167	-11.9858	-12.4131	-28.2176	-15.0935
2.1709	-11.9974	-12.4942	-27.8887	-15.0387
2.1748	-12.0094	-12.5775	-27.5401	-14.9843
2.1787	-12.0218	-12.6631	-27.1785	-14.9304
2.1826	-12.0346	-12.7509	-26.8095	-14.8772
2.1865	-12.0478	-12.841	-26.4376	-14.825
2.1904	-12.0614	-12.9334	-26.0663	-14.7738
2.1943	-12.0754	-13.0283	-25.6983	-14.7238
2.1982	-12.0898	-13.1256	-25.3356	-14.6751
2.2021	-12.1045	-13.2253	-24.9795	-14.6278
2.206	-12.1196	-13.3276	-24.6312	-14.5822
2.2099	-12.1351	-13.4324	-24.2913	-14.5381
2.2138	-12.151	-13.5399	-23.9602	-14.4958
2.2177	-12.1672	-13.65	-23.6382	-14.4553
2.2216	-12.1838	-13.7628	-23.3252	-14.4168
2.2255	-12.2007	-13.8785	-23.0213	-14.3802
2.2294	-12.218	-13.9969	-22.7264	-14.3456
2.2333	-12.2356	-14.1183	-22.4403	-14.3131
2.2372	-12.2535	-14.2425	-22.1627	-14.2828
2.2411	-12.2717	-14.3698	-21.8935	-14.2546
2.245	-12.2902	-14.5002	-21.6324	-14.2287
2.2489	-12.309	-14.6337	-21.3792	-14.2051
2.2528	-12.328	-14.7704	-21.1336	-14.1838
2.2567	-12.3474	-14.9103	-20.8953	-14.1648
2.2606	-12.367	-15.0536	-20.6641	-14.1482
2.2645	-12.3868	-15.2003	-20.4397	-14.134
2.2684	-12.4069	-15.3505	-20.2219	-14.1222
2.2723	-12.4272	-15.5042	-20.0105	-14.1129
2.2762	-12.4477	-15.6616	-19.8052	-14.106
2.2801	-12.4684	-15.8227	-19.6059	-14.1016
2.284	-12.4893	-15.9876	-19.4122	-14.0997
2.2879	-12.5104	-16.1564	-19.2242	-14.1004
2.2918	-12.5316	-16.3292	-19.0415	-14.1035
2.2957	-12.553	-16.5061	-18.8639	-14.1093
2.2996	-12.5745	-16.6871	-18.6914	-14.1176
2.3035	-12.5961	-16.8724	-18.5237	-14.1284
2.3074	-12.6178	-17.0619	-18.3607	-14.1419
2.3113	-12.6396	-17.256	-18.2023	-14.158
2.3152	-12.6615	-17.4545	-18.0483	-14.1767
2.3191	-12.6834	-17.6577	-17.8986	-14.198
2.323	-12.7054	-17.8655	-17.7531	-14.2219
2.3269	-12.7274	-18.0781	-17.6117	-14.2485
2.3308	-12.7494	-18.2955	-17.4741	-14.2778
2.3347	-12.7715	-18.5179	-17.3405	-14.3098
2.3386	-12.7935	-18.7451	-17.2105	-14.3444
2.3425	-12.8154	-18.9774	-17.0842	-14.3818
2.3464	-12.8373	-19.2146	-16.9614	-14.4218
2.3503	-12.8592	-19.4569	-16.8422	-14.4647
2.3542	-12.8809	-19.704	-16.7262	-14.5102
2.3581	-12.9026	-19.956	-16.6136	-14.5586
2.362	-12.9242	-20.2127	-16.5042	-14.6097
2.3659	-12.9456	-20.474	-16.3979	-14.6636
2.3698	-12.9668	-20.7395	-16.2947	-14.7203
2.3737	-12.9879	-21.0089	-16.1945	-14.7799
2.3776	-13.0089	-21.2818	-16.0972	-14.8424
2.3815	-13.0296	-21.5576	-16.0028	-14.9077
2.3854	-13.0501	-21.8356	-15.9112	-14.976
2.3893	-13.0704	-22.1148	-15.8223	-15.0472
2.3932	-13.0904	-22.3943	-15.7361	-15.1214
2.3971	-13.1102	-22.6727	-15.6526	-15.1985
2.401	-13.1297	-22.9484	-15.5715	-15.2787
2.4049	-13.1489	-23.2196	-15.493	-15.362
2.4088	-13.1678	-23.4842	-15.417	-15.4483
2.4127	-13.1864	-23.7398	-15.3433	-15.5378
2.4166	-13.2046	-23.9835	-15.272	-15.6304
2.4205	-13.2225	-24.2125	-15.203	-15.7263
2.4244	-13.24	-24.4236	-15.1361	-15.8254
2.4283	-13.2571	-24.6134	-15.0715	-15.9277
2.4322	-13.2739	-24.7786	-15.009	-16.0335
2.4361	-13.2902	-24.916	-14.9486	-16.1426
2.44	-13.3061	-25.023	-14.8902	-16.2552
2.4439	-13.3216	-25.0971	-14.8337	-16.3713
2.4478	-13.3366	-25.1367	-14.7792	-16.4909
2.4517	-13.3512	-25.141	-14.7265	-16.6142
2.4556	-13.3653	-25.11	-14.6755	-16.7413
2.4595	-13.379	-25.0446	-14.6264	-16.872
2.4634	-13.3921	-24.9464	-14.5789	-17.0067
2.4673	-13.4047	-24.8178	-14.533	-17.1452
2.4712	-13.4169	-24.6616	-14.4887	-17.2878
2.4751	-13.4285	-24.4809	-14.4459	-17.4346
2.479	-13.4396	-24.279	-14.4045	-17.5855
2.4829	-13.4501	-24.0593	-14.3645	-17.7408
2.4868	-13.4601	-23.8247	-14.3258	-17.9005
2.4907	-13.4695	-23.5784	-14.2883	-18.0647
2.4946	-13.4784	-23.3229	-14.252	-18.2337
2.4985	-13.4868	-23.0606	-14.2168	-18.4074
2.5024	-13.4945	-22.7936	-14.1826	-18.5861
2.5063	-13.5017	-22.5237	-14.1494	-18.77
2.5102	-13.5083	-22.2524	-14.117	-18.9591
2.5141	-13.5144	-21.9809	-14.0854	-19.1537
2.518	-13.5198	-21.7104	-14.0545	-19.3539
2.5219	-13.5247	-21.4415	-14.0242	-19.56
2.5258	-13.5289	-21.1751	-13.9945	-19.7722
2.5297	-13.5326	-20.9117	-13.9652	-19.9906
2.5336	-13.5357	-20.6516	-13.9363	-20.2156
2.5375	-13.5382	-20.3952	-13.9077	-20.4474
2.5414	-13.5401	-20.1427	-13.8792	-20.6864
2.5453	-13.5415	-19.8943	-13.8509	-20.9327
2.5492	-13.5422	-19.6501	-13.8225	-21.1867
2.5531	-13.5424	-19.4101	-13.794	-21.4488
2.557	-13.542	-19.1744	-13.7652	-21.7194
2.5609	-13.541	-18.943	-13.7362	-21.9989
2.5648	-13.5394	-18.7158	-13.7068	-22.2876
2.5687	-13.5373	-18.4927	-13.6769	-22.5861
2.5726	-13.5346	-18.2737	-13.6463	-22.8949
2.5765	-13.5314	-18.0588	-13.6151	-23.2144
2.5804	-13.5276	-17.8478	-13.583	-23.5452
2.5843	-13.5233	-17.6407	-13.55	-23.888
2.5882	-13.5185	-17.4373	-13.5161	-24.2432
2.5921	-13.5131	-17.2375	-13.481	-24.6116
2.596	-13.5072	-17.0413	-13.4447	-24.9937
2.5999	-13.5008	-16.8485	-13.4072	-25.3902
2.6038	-13.4939	-16.6591	-13.3682	-25.8016
2.6077	-13.4865	-16.4729	-13.3278	-26.2284
2.6116	-13.4787	-16.2898	-13.2859	-26.671
2.6155	-13.4703	-16.1098	-13.2424	-27.1294
2.6194	-13.4616	-15.9328	-13.1971	-27.6036
2.6233	-13.4523	-15.7586	-13.1501	-28.0926
2.6272	-13.4427	-15.5872	-13.1013	-28.595
2.6311	-13.4326	-15.4185	-13.0506	-29.1082
2.635	-13.4221	-15.2523	-12.998	-29.6281
2.6389	-13.4112	-15.0887	-12.9434	-30.1485
2.6428	-13.3999	-14.9276	-12.8868	-30.6607
2.6467	-13.3883	-14.7688	-12.8282	-31.1524
2.6506	-13.3763	-14.6123	-12.7675	-31.608
2.6545	-13.3639	-14.4581	-12.7048	-32.0082
2.6584	-13.3513	-14.3061	-12.6399	-32.3315
2.6623	-13.3383	-14.1561	-12.573	-32.5568
2.6662	-13.325	-14.0082	-12.5041	-32.6671
2.6701	-13.3114	-13.8623	-12.433	-32.6532
2.674	-13.2975	-13.7184	-12.36	-32.516
2.6779	-13.2833	-13.5763	-12.2849	-32.2664
2.6818	-13.269	-13.4361	-12.2078	-31.9226
2.6857	-13.2543	-13.2977	-12.1288	-31.506
2.6896	-13.2395	-13.161	-12.0479	-31.0377
2.6935	-13.2244	-13.0261	-11.9652	-30.5363
2.6974	-13.2091	-12.8928	-11.8807	-30.0168
2.7013	-13.1937	-12.7612	-11.7945	-29.4907
2.7052	-13.1781	-12.6312	-11.7066	-28.9661
2.7091	-13.1623	-12.5027	-11.6172	-28.4487
2.713	-13.1464	-12.3758	-11.5262	-27.9424
2.7169	-13.1304	-12.2504	-11.4338	-27.4493
2.7208	-13.1142	-12.1265	-11.34	-26.9709
2.7247	-13.0979	-12.004	-11.245	-26.5076
2.7286	-13.0816	-11.883	-11.1488	-26.0597
2.7325	-13.0651	-11.7634	-11.0514	-25.6269
2.7364	-13.0486	-11.6451	-10.9531	-25.2088
2.7403	-13.032	-11.5283	-10.8538	-24.8049
2.7442	-13.0154	-11.4128	-10.7536	-24.4146
2.7481	-12.9988	-11.2986	-10.6527	-24.0371
2.752	-12.9821	-11.1857	-10.5511	-23.6719
2.7559	-12.9654	-11.0741	-10.4489	-23.3184
2.7598	-12.9487	-10.9638	-10.3462	-22.9758
2.7637	-12.9321	-10.8548	-10.2431	-22.6436
2.7676	-12.9154	-10.747	-10.1396	-22.3212
2.7715	-12.8988	-10.6404	-10.0358	-22.0082
2.7754	-12.8822	-10.5351	-9.9318	-21.7039
2.7793	-12.8657	-10.431	-9.82769	-21.4079
2.7832	-12.8492	-10.3281	-9.72351	-21.1197
2.7871	-12.8328	-10.2264	-9.61935	-20.839
2.791	-12.8164	-10.1259	-9.51528	-20.5653
2.7949	-12.8002	-10.0266	-9.41134	-20.2983
2.7988	-12.784	-9.92846	-9.30761	-20.0376
2.8027	-12.7679	-9.83147	-9.20415	-19.783
2.8066	-12.7519	-9.73564	-9.10101	-19.5341
2.8105	-12.7361	-9.64096	-8.99825	-19.2906
2.8144	-12.7203	-9.54743	-8.89592	-19.0523
2.8183	-12.7047	-9.45503	-8.79408	-18.819
2.8222	-12.6892	-9.36377	-8.69276	-18.5904
2.8261	-12.6738	-9.27364	-8.59201	-18.3664
2.83	-12.6586	-9.18463	-8.49188	-18.1466
2.8339	-12.6435	-9.09673	-8.3924	-17.9311
2.8378	-12.6285	-9.00995	-8.29362	-17.7194
2.8417	-12.6137	-8.92428	-8.19557	-17.5117
2.8456	-12.5991	-8.83971	-8.09829	-17.3075
2.8495	-12.5846	-8.75625	-8.0018	-17.1069
2.8534	-12.5703	-8.67388	-7.90613	-16.9097
2.8573	-12.5561	-8.5926	-7.81132	-16.7158
2.8612	-12.5421	-8.51241	-7.71739	-16.525
2.8651	-12.5282	-8.4333	-7.62436	-16.3373
2.869	-12.5145	-8.35528	-7.53225	-16.1525
2.8729	-12.501	-8.27833	-7.4411	-15.9706
2.8768	-12.4876	-8.20246	-7.3509	-15.7915
2.8807	-12.4745	-8.12766	-7.26169	-15.615
2.8846	-12.4614	-8.05392	-7.17348	-15.4412
2.8885	-12.4486	-7.98124	-7.08627	-15.2698
2.8924	-12.4359	-7.90963	-7.0001	-15.101
2.8963	-12.4233	-7.83907	-6.91496	-14.9345
2.9002	-12.411	-7.76956	-6.83087	-14.7704
2.9041	-12.3987	-7.70109	-6.74784	-14.6085
2.908	-12.3867	-7.63367	-6.66587	-14.4489
2.9119	-12.3748	-7.56729	-6.58498	-14.2914
2.9158	-12.3631	-7.50195	-6.50517	-14.1361
2.9197	-12.3515	-7.43764	-6.42644	-13.9828
2.9236	-12.34	-7.37435	-6.3488	-13.8316
2.9275	-12.3287	-7.31208	-6.27224	-13.6824
2.9314	-12.3176	-7.25084	-6.19679	-13.5351
2.9353	-12.3066	-7.1906	-6.12243	-13.3897
2.9392	-12.2957	-7.13138	-6.04916	-13.2462
2.9431	-12.2849	-7.07316	-5.97699	-13.1046
2.947	-12.2743	-7.01593	-5.90592	-12.9648
2.9509	-12.2638	-6.95971	-5.83594	-12.8267
2.9548	-12.2534	-6.90446	-5.76705	-12.6905
2.9587	-12.2432	-6.85021	-5.69925	-12.5559
2.9626	-12.233	-6.79692	-5.63254	-12.4231
2.9665	-12.2229	-6.74462	-5.56691	-12.2919
2.9704	-12.213	-6.69327	-5.50236	-12.1624
2.9743	-12.2031	-6.64289	-5.43887	-12.0345
2.9782	-12.1933	-6.59346	-5.37646	-11.9082
2.9821	-12.1836	-6.54497	-5.31511	-11.7836
2.986	-12.174	-6.49743	-5.25481	-11.6605
2.9899	-12.1645	-6.45082	-5.19556	-11.5389
2.9938	-12.155	-6.40514	-5.13735	-11.4189
2.9977	-12.1456	-6.36037	-5.08017	-11.3004
3.0016	-12.1362	-6.31652	-5.02401	-11.1833
3.0055	-12.1269	-6.27358	-4.96888	-11.0678
3.0094	-12.1176	-6.23153	-4.91475	-10.9537
3.0133	-12.1084	-6.19037	-4.86162	-10.8411
3.0172	-12.0992	-6.15009	-4.80947	-10.7299
3.0211	-12.09	-6.11069	-4.75831	-10.6201
3.025	-12.0809	-6.07215	-4.70812	-10.5117
3.0289	-12.0718	-6.03447	-4.65888	-10.4047
3.0328	-12.0627	-5.99764	-4.61059	-10.2991
3.0367	-12.0536	-5.96165	-4.56324	-10.1948
3.0406	-12.0445	-5.92648	-4.51682	-10.0919
3.0445	-12.0354	-5.89214	-4.47131	-9.99032
3.0484	-12.0264	-5.85862	-4.42671	-9.89004
3.0523	-12.0173	-5.82589	-4.383	-9.79107
3.0562	-12.0082	-5.79395	-4.34016	-9.6934
3.0601	-11.9991	-5.7628	-4.2982	-9.597
3.064	-11.9899	-5.73243	-4.25709	-9.50187
3.0679	-11.9808	-5.70281	-4.21682	-9.40799
3.0718	-11.9716	-5.67395	-4.17738	-9.31536
3.0757	-11.9625	-5.64582	-4.13876	-9.22396
3.0796	-11.9533	-5.61843	-4.10095	-9.13378
3.0835	-11.944	-5.59176	-4.06392	-9.0448
3.0874	-11.9348	-5.5658	-4.02768	-8.95702
3.0913	-11.9255	-5.54054	-3.9922	-8.87043
3.0952	-11.9161	-5.51596	-3.95746	-8.785
3.0991	-11.9068	-5.49206	-3.92347	-8.70074
3.103	-11.8974	-5.46882	-3.8902	-8.61762
3.1069	-11.888	-5.44624	-3.85764	-8.53564
3.1108	-11.8786	-5.42429	-3.82578	-8.45479
3.1147	-11.8691	-5.40297	-3.7946	-8.37505
3.1186	-11.8596	-5.38227	-3.76409	-8.29641
3.1225	-11.8501	-5.36218	-3.73424	-8.21887
3.1264	-11.8405	-5.34267	-3.70503	-8.1424
3.1303	-11.831	-5.32375	-3.67644	-8.067
3.1342	-11.8214	-5.30539	-3.64847	-7.99266
3.1381	-11.8118	-5.28759	-3.6211	-7.91937
3.142	-11.8022	-5.27033	-3.59431	-7.84711
3.1459	-11.7926	-5.2536	-3.5681	-7.77587
3.1498	-11.783	-5.23739	-3.54244	-7.70564
3.1537	-11.7733	-5.22168	-3.51733	-7.63642
3.1576	-11.7637	-5.20646	-3.49276	-7.56818
3.1615	-11.7541	-5.19173	-3.46869	-7.50092
3.1654	-11.7445	-5.17746	-3.44514	-7.43463
3.1693	-11.7349	-5.16365	-3.42207	-7.36929
3.1732	-11.7254	-5.15027	-3.39948	-7.3049
3.1771	-11.7159	-5.13733	-3.37736	-7.24143
3.181	-11.7064	-5.1248	-3.35569	-7.17889
3.1849	-11.697	-5.11268	-3.33445	-7.11726
3.1888	-11.6876	-5.10095	-3.31365	-7.05652
3.1927	-11.6783	-5.0896	-3.29326	-6.99668
3.1966	-11.669	-5.07861	-3.27327	-6.9377
3.2005	-11.6598	-5.06798	-3.25366	-6.87959
3.2044	-11.6508	-5.0577	-3.23444	-6.82234
3.2083	-11.6417	-5.04774	-3.21559	-6.76593
3.2122	-11.6328	-5.03811	-3.19709	-6.71034
3.2161	-11.624	-5.02879	-3.17893	-6.65557
3.22	-11.6153	-5.01976	-3.16111	-6.60162
3.2239	-11.6068	-5.01102	-3.14361	-6.54845
3.2278	-11.5983	-5.00255	-3.12642	-6.49608
3.2317	-11.59	-4.99435	-3.10954	-6.44447
3.2356	-11.5819	-4.9864	-3.09295	-6.39363
3.2395	-11.5739	-4.9787	-3.07664	-6.34354
3.2434	-11.5661	-4.97123	-3.06061	-6.2942
3.2473	-11.5584	-4.96398	-3.04484	-6.24558
3.2512	-11.5509	-4.95695	-3.02934	-6.19768
3.2551	-11.5436	-4.95013	-3.01408	-6.15048
3.259	-11.5366	-4.9435	-2.99906	-6.10398
3.2629	-11.5297	-4.93706	-2.98428	-6.05817
3.2668	-11.523	-4.9308	-2.96972	-6.01304
3.2707	-11.5166	-4.92472	-2.95539	-5.96857
3.2746	-11.5104	-4.9188	-2.94127	-5.92475
3.2785	-11.5044	-4.91304	-2.92736	-5.88157
3.2824	-11.4987	-4.90743	-2.91365	-5.83903
3.2863	-11.4932	-4.90196	-2.90014	-5.79711
3.2902	-11.488	-4.89664	-2.88683	-5.7558
3.2941	-11.4831	-4.89145	-2.8737	-5.7151
3.298	-11.4784	-4.88638	-2.86076	-5.67499
3.3019	-11.474	-4.88144	-2.848	-5.63545
3.3058	-11.47	-4.87662	-2.83542	-5.5965
3.3097	-11.4662	-4.87191	-2.82301	-5.5581
3.3136	-11.4627	-4.86732	-2.81077	-5.52025
3.3175	-11.4595	-4.86283	-2.7987	-5.48295
3.3214	-11.4567	-4.85845	-2.7868	-5.44619
3.3253	-11.4541	-4.85417	-2.77507	-5.40995
3.3292	-11.4519	-4.84999	-2.7635	-5.37422
3.3331	-11.45	-4.84591	-2.75209	-5.339
3.337	-11.4485	-4.84192	-2.74085	-5.30428
3.3409	-11.4473	-4.83803	-2.72977	-5.27005
3.3448	-11.4464	-4.83424	-2.71885	-5.2363
3.3487	-11.4459	-4.83054	-2.70809	-5.20303
3.3526	-11.4457	-4.82694	-2.6975	-5.17021
3.3565	-11.4458	-4.82343	-2.68707	-5.13786
3.3604	-11.4464	-4.82002	-2.6768	-5.10596
3.3643	-11.4472	-4.81671	-2.6667	-5.07449
3.3682	-11.4484	-4.81349	-2.65677	-5.04346
3.3721	-11.45	-4.81038	-2.64701	-5.01286
3.376	-11.4519	-4.80736	-2.63741	-4.98268
3.3799	-11.4542	-4.80445	-2.62799	-4.95291
3.3838	-11.4568	-4.80165	-2.61874	-4.92355
3.3877	-11.4598	-4.79896	-2.60967	-4.89458
3.3916	-11.4631	-4.79638	-2.60078	-4.86602
3.3955	-11.4668	-4.79391	-2.59206	-4.83784
3.3994	-11.4708	-4.79157	-2.58354	-4.81004
3.4033	-11.4752	-4.78934	-2.5752	-4.78262
3.4072	-11.4799	-4.78725	-2.56704	-4.75556
3.4111	-11.485	-4.78528	-2.55908	-4.72888
3.415	-11.4903	-4.78344	-2.55132	-4.70255
3.4189	-11.496	-4.78174	-2.54375	-4.67659
3.4228	-11.502	-4.78018	-2.53639	-4.65097
3.4267	-11.5084	-4.77877	-2.52923	-4.6257
3.4306	-11.515	-4.77751	-2.52227	-4.60077
3.4345	-11.5219	-4.7764	-2.51552	-4.57618
3.4384	-11.5291	-4.77544	-2.50899	-4.55192
3.4423	-11.5366	-4.77465	-2.50267	-4.528
3.4462	-11.5444	-4.77403	-2.49657	-4.5044
3.4501	-11.5525	-4.77357	-2.49068	-4.48113
3.454	-11.5608	-4.77329	-2.48502	-4.45818
3.4579	-11.5694	-4.77319	-2.47959	-4.43554
3.4618	-11.5782	-4.77326	-2.47438	-4.41322
3.4657	-11.5872	-4.77352	-2.46939	-4.39122
3.4696	-11.5964	-4.77397	-2.46464	-4.36952
3.4735	-11.6059	-4.77461	-2.46012	-4.34813
3.4774	-11.6156	-4.77545	-2.45584	-4.32705
3.4813	-11.6254	-4.77648	-2.45179	-4.30627
3.4852	-11.6354	-4.77771	-2.44797	-4.28579
3.4891	-11.6456	-4.77915	-2.44439	-4.26561
3.493	-11.6559	-4.78079	-2.44105	-4.24574
3.4969	-11.6663	-4.78263	-2.43795	-4.22615
3.5008	-11.6769	-4.78468	-2.43508	-4.20687
3.5047	-11.6875	-4.78695	-2.43245	-4.18787
3.5086	-11.6983	-4.78942	-2.43006	-4.16918
3.5125	-11.7091	-4.7921	-2.42791	-4.15077
3.5164	-11.72	-4.795	-2.42599	-4.13265
3.5203	-11.731	-4.7981	-2.42431	-4.11483
3.5242	-11.742	-4.80142	-2.42286	-4.09729
3.5281	-11.753	-4.80495	-2.42165	-4.08005
3.532	-11.764	-4.80868	-2.42066	-4.06309
3.5359	-11.775	-4.81263	-2.4199	-4.04642
3.5398	-11.786	-4.81678	-2.41937	-4.03004
3.5437	-11.7969	-4.82113	-2.41906	-4.01394
3.5476	-11.8078	-4.82568	-2.41897	-3.99813
3.5515	-11.8186	-4.83043	-2.41909	-3.98261
3.5554	-11.8293	-4.83538	-2.41943	-3.96737
3.5593	-11.84	-4.84051	-2.41998	-3.95241
3.5632	-11.8505	-4.84584	-2.42073	-3.93774
3.5671	-11.861	-4.85134	-2.42169	-3.92336
3.571	-11.8713	-4.85702	-2.42284	-3.90925
3.5749	-11.8814	-4.86287	-2.42418	-3.89543
3.5788	-11.8914	-4.86888	-2.4257	-3.88189
3.5827	-11.9012	-4.87505	-2.42741	-3.86863
3.5866	-11.9109	-4.88138	-2.42929	-3.85566
3.5905	-11.9203	-4.88784	-2.43134	-3.84296
3.5944	-11.9296	-4.89445	-2.43355	-3.83054
3.5983	-11.9386	-4.90119	-2.43592	-3.8184
3.6022	-11.9475	-4.90804	-2.43844	-3.80654
3.6061	-11.9561	-4.91501	-2.44111	-3.79496
3.61	-11.9644	-4.92208	-2.44391	-3.78365
3.6139	-11.9726	-4.92925	-2.44684	-3.77261
3.6178	-11.9804	-4.9365	-2.4499	-3.76185
3.6217	-11.9881	-4.94383	-2.45307	-3.75136
3.6256	-11.9955	-4.95122	-2.45635	-3.74114
3.6295	-12.0026	-4.95867	-2.45973	-3.73119
3.6334	-12.0094	-4.96616	-2.4632	-3.72151
3.6373	-12.016	-4.97369	-2.46676	-3.71209
3.6412	-12.0223	-4.98124	-2.4704	-3.70293
3.6451	-12.0284	-4.9888	-2.47412	-3.69404
3.649	-12.0342	-4.99636	-2.47789	-3.6854
3.6529	-12.0398	-5.00391	-2.48172	-3.67703
3.6568	-12.045	-5.01144	-2.4856	-3.6689
3.6607	-12.0501	-5.01894	-2.48953	-3.66103
3.6646	-12.0548	-5.0264	-2.49348	-3.6534
3.6685	-12.0593	-5.0338	-2.49747	-3.64602
3.6724	-12.0636	-5.04113	-2.50147	-3.63889
3.6763	-12.0677	-5.04839	-2.50548	-3.63199
3.6802	-12.0715	-5.05556	-2.5095	-3.62533
3.6841	-12.0751	-5.06262	-2.51352	-3.6189
3.688	-12.0785	-5.06958	-2.51753	-3.6127
3.6919	-12.0817	-5.07642	-2.52153	-3.60673
3.6958	-12.0847	-5.08313	-2.52551	-3.60098
3.6997	-12.0875	-5.0897	-2.52946	-3.59545
3.7036	-12.0902	-5.09612	-2.53338	-3.59013
3.7075	-12.0927	-5.10238	-2.53726	-3.58502
3.7114	-12.0951	-5.10847	-2.5411	-3.58011
3.7153	-12.0974	-5.11439	-2.5449	-3.57541
3.7192	-12.0995	-5.12012	-2.54864	-3.5709
3.7231	-12.1016	-5.12567	-2.55233	-3.56658
3.727	-12.1036	-5.13101	-2.55596	-3.56245
3.7309	-12.1055	-5.13615	-2.55953	-3.5585
3.7348	-12.1074	-5.14108	-2.56303	-3.55472
3.7387	-12.1093	-5.1458	-2.56646	-3.55112
3.7426	-12.1111	-5.15029	-2.56982	-3.54769
3.7465	-12.113	-5.15457	-2.57311	-3.54442
3.7504	-12.1149	-5.15862	-2.57633	-3.5413
3.7543	-12.1169	-5.16244	-2.57948	-3.53833
3.7582	-12.1189	-5.16602	-2.58255	-3.53551
3.7621	-12.121	-5.16938	-2.58554	-3.53283
3.766	-12.1232	-5.17251	-2.58846	-3.53028
3.7699	-12.1255	-5.1754	-2.5913	-3.52787
3.7738	-12.1279	-5.17807	-2.59408	-3.52557
3.7777	-12.1305	-5.1805	-2.59678	-3.5234
3.7816	-12.1333	-5.18272	-2.59941	-3.52133
3.7855	-12.1363	-5.18471	-2.60197	-3.51938
3.7894	-12.1395	-5.18648	-2.60447	-3.51753
3.7933	-12.143	-5.18804	-2.60691	-3.51578
3.7972	-12.1467	-5.1894	-2.60929	-3.51411
3.8011	-12.1506	-5.19055	-2.61162	-3.51254
3.805	-12.1549	-5.19151	-2.61389	-3.51104
3.8089	-12.1594	-5.19229	-2.61612	-3.50963
3.8128	-12.1643	-5.19289	-2.61832	-3.50828
3.8167	-12.1695	-5.19333	-2.62047	-3.50701
3.8206	-12.1751	-5.1936	-2.6226	-3.50579
3.8245	-12.181	-5.19374	-2.6247	-3.50464
3.8284	-12.1873	-5.19373	-2.62679	-3.50354
3.8323	-12.194	-5.19361	-2.62887	-3.50248
3.8362	-12.2011	-5.19337	-2.63094	-3.50148
3.8401	-12.2086	-5.19304	-2.63301	-3.50052
3.844	-12.2166	-5.19262	-2.6351	-3.49959
3.8479	-12.225	-5.19213	-2.6372	-3.4987
3.8518	-12.2338	-5.19158	-2.63932	-3.49784
3.8557	-12.2432	-5.191	-2.64148	-3.49702
3.8596	-12.253	-5.19038	-2.64368	-3.49621
3.8635	-12.2632	-5.18975	-2.64592	-3.49544
3.8674	-12.274	-5.18913	-2.64822	-3.49468
3.8713	-12.2853	-5.18852	-2.65058	-3.49394
3.8752	-12.2971	-5.18796	-2.65301	-3.49322
3.8791	-12.3093	-5.18744	-2.65552	-3.49252
3.883	-12.3221	-5.18698	-2.65811	-3.49183
3.8869	-12.3354	-5.18662	-2.6608	-3.49116
3.8908	-12.3493	-5.18635	-2.66358	-3.4905
3.8947	-12.3636	-5.18619	-2.66648	-3.48985
3.8986	-12.3785	-5.18617	-2.66949	-3.48921
3.9025	-12.3939	-5.18629	-2.67263	-3.48859
3.9064	-12.4098	-5.18658	-2.67589	-3.48798
3.9103	-12.4262	-5.18704	-2.67929	-3.48738
3.9142	-12.4431	-5.1877	-2.68283	-3.4868
3.9181	-12.4606	-5.18856	-2.68652	-3.48623
3.922	-12.4785	-5.18965	-2.69036	-3.48568
3.9259	-12.4969	-5.19097	-2.69437	-3.48515
3.9298	-12.5159	-5.19255	-2.69854	-3.48464
3.9337	-12.5353	-5.19439	-2.70288	-3.48415
3.9376	-12.5551	-5.1965	-2.7074	-3.48369
3.9415	-12.5754	-5.19891	-2.7121	-3.48325
3.9454	-12.5962	-5.20161	-2.71698	-3.48285
3.9493	-12.6174	-5.20463	-2.72205	-3.48248
3.9532	-12.639	-5.20797	-2.72731	-3.48214
3.9571	-12.661	-5.21165	-2.73276	-3.48185
3.961	-12.6834	-5.21566	-2.73841	-3.4816
3.9649	-12.7061	-5.22003	-2.74425	-3.48139
3.9688	-12.7292	-5.22475	-2.75029	-3.48124
3.9727	-12.7526	-5.22984	-2.75653	-3.48115
3.9766	-12.7763	-5.2353	-2.76297	-3.48111
3.9805	-12.8003	-5.24114	-2.76961	-3.48114
3.9844	-12.8246	-5.24735	-2.77645	-3.48124
3.9883	-12.8491	-5.25396	-2.78348	-3.48142
3.9922	-12.8738	-5.26094	-2.79071	-3.48167
3.9961	-12.8987	-5.26832	-2.79814	-3.482
4	-12.9237	-5.27609	-2.80576	-3.48243

## Sheet: Figure 6(b)
Frequency / GHz	Design1	Design2	Design3	Design4 (Proposed)
0.1	-26.7886	-27.0936	-28.4751	-33.1279
0.1039	-26.6234	-26.9658	-28.1998	-32.8698
0.1078	-26.4596	-26.8362	-27.9379	-32.6221
0.1117	-26.2972	-26.705	-27.6888	-32.3842
0.1156	-26.1364	-26.5723	-27.4518	-32.1556
0.1195	-25.9774	-26.4384	-27.2261	-31.936
0.1234	-25.8203	-26.3035	-27.0112	-31.7251
0.1273	-25.6651	-26.1676	-26.8065	-31.5223
0.1312	-25.512	-26.0309	-26.6116	-31.3275
0.1351	-25.361	-25.8935	-26.426	-31.1402
0.139	-25.2122	-25.7557	-26.2493	-30.9601
0.1429	-25.0655	-25.6174	-26.081	-30.787
0.1468	-24.9211	-25.4788	-25.9209	-30.6206
0.1507	-24.7789	-25.3401	-25.7686	-30.4606
0.1546	-24.6389	-25.2013	-25.6238	-30.3067
0.1585	-24.5011	-25.0625	-25.4862	-30.1588
0.1624	-24.3655	-24.9238	-25.3555	-30.0166
0.1663	-24.232	-24.7853	-25.2314	-29.8798
0.1702	-24.1008	-24.6471	-25.1138	-29.7483
0.1741	-23.9717	-24.5092	-25.0024	-29.6219
0.178	-23.8446	-24.3717	-24.8969	-29.5003
0.1819	-23.7197	-24.2347	-24.7972	-29.3833
0.1858	-23.5967	-24.0981	-24.703	-29.2709
0.1897	-23.4757	-23.9622	-24.6142	-29.1627
0.1936	-23.3567	-23.8269	-24.5305	-29.0587
0.1975	-23.2396	-23.6922	-24.4518	-28.9586
0.2014	-23.1243	-23.5582	-24.3779	-28.8624
0.2053	-23.0108	-23.425	-24.3087	-28.7697
0.2092	-22.8991	-23.2926	-24.2439	-28.6805
0.2131	-22.7891	-23.1609	-24.1833	-28.5947
0.217	-22.6807	-23.0301	-24.1269	-28.512
0.2209	-22.5739	-22.9002	-24.0744	-28.4322
0.2248	-22.4687	-22.7712	-24.0257	-28.3554
0.2287	-22.365	-22.6431	-23.9806	-28.2812
0.2326	-22.2627	-22.5159	-23.9389	-28.2095
0.2365	-22.1618	-22.3897	-23.9005	-28.1403
0.2404	-22.0623	-22.2645	-23.8652	-28.0732
0.2443	-21.9641	-22.1402	-23.8328	-28.0083
0.2482	-21.8672	-22.017	-23.8031	-27.9453
0.2521	-21.7714	-21.8948	-23.776	-27.8842
0.256	-21.6769	-21.7736	-23.7512	-27.8246
0.2599	-21.5834	-21.6534	-23.7286	-27.7666
0.2638	-21.491	-21.5343	-23.708	-27.7099
0.2677	-21.3996	-21.4162	-23.6891	-27.6544
0.2716	-21.3092	-21.2992	-23.6717	-27.6
0.2755	-21.2197	-21.1832	-23.6558	-27.5465
0.2794	-21.1311	-21.0683	-23.6409	-27.4937
0.2833	-21.0433	-20.9545	-23.627	-27.4416
0.2872	-20.9564	-20.8417	-23.6137	-27.39
0.2911	-20.8702	-20.73	-23.6009	-27.3387
0.295	-20.7847	-20.6194	-23.5882	-27.2876
0.2989	-20.6999	-20.5098	-23.5756	-27.2366
0.3028	-20.6158	-20.4013	-23.5627	-27.1855
0.3067	-20.5323	-20.2939	-23.5492	-27.1342
0.3106	-20.4493	-20.1875	-23.535	-27.0826
0.3145	-20.367	-20.0822	-23.5198	-27.0305
0.3184	-20.2851	-19.9779	-23.5033	-26.9778
0.3223	-20.2037	-19.8746	-23.4853	-26.9245
0.3262	-20.1228	-19.7725	-23.4656	-26.8704
0.3301	-20.0423	-19.6713	-23.4439	-26.8153
0.334	-19.9622	-19.5712	-23.4201	-26.7593
0.3379	-19.8825	-19.4721	-23.3938	-26.7022
0.3418	-19.8031	-19.374	-23.365	-26.6439
0.3457	-19.7241	-19.2769	-23.3333	-26.5844
0.3496	-19.6453	-19.1808	-23.2987	-26.5236
0.3535	-19.5669	-19.0857	-23.261	-26.4614
0.3574	-19.4887	-18.9916	-23.22	-26.3977
0.3613	-19.4108	-18.8984	-23.1756	-26.3326
0.3652	-19.3331	-18.8063	-23.1277	-26.266
0.3691	-19.2557	-18.715	-23.0762	-26.1978
0.373	-19.1784	-18.6247	-23.0211	-26.1281
0.3769	-19.1014	-18.5353	-22.9623	-26.0568
0.3808	-19.0245	-18.4469	-22.8998	-25.9839
0.3847	-18.9478	-18.3594	-22.8337	-25.9095
0.3886	-18.8713	-18.2727	-22.7638	-25.8335
0.3925	-18.7949	-18.1869	-22.6904	-25.756
0.3964	-18.7187	-18.102	-22.6135	-25.6769
0.4003	-18.6427	-18.018	-22.5331	-25.5964
0.4042	-18.5668	-17.9348	-22.4493	-25.5144
0.4081	-18.491	-17.8524	-22.3624	-25.4311
0.412	-18.4153	-17.7709	-22.2723	-25.3464
0.4159	-18.3398	-17.6901	-22.1794	-25.2604
0.4198	-18.2644	-17.6102	-22.0836	-25.1733
0.4237	-18.1892	-17.531	-21.9853	-25.0849
0.4276	-18.114	-17.4526	-21.8845	-24.9955
0.4315	-18.0391	-17.3749	-21.7815	-24.905
0.4354	-17.9642	-17.298	-21.6765	-24.8137
0.4393	-17.8895	-17.2218	-21.5696	-24.7214
0.4432	-17.8149	-17.1463	-21.461	-24.6284
0.4471	-17.7405	-17.0715	-21.3509	-24.5346
0.451	-17.6662	-16.9973	-21.2396	-24.4402
0.4549	-17.5921	-16.9238	-21.1272	-24.3453
0.4588	-17.5181	-16.851	-21.0138	-24.2498
0.4627	-17.4443	-16.7787	-20.8997	-24.154
0.4666	-17.3706	-16.7071	-20.785	-24.0578
0.4705	-17.2971	-16.6361	-20.6699	-23.9614
0.4744	-17.2238	-16.5657	-20.5545	-23.8649
0.4783	-17.1507	-16.4958	-20.439	-23.7682
0.4822	-17.0777	-16.4265	-20.3236	-23.6714
0.4861	-17.005	-16.3577	-20.2084	-23.5747
0.49	-16.9324	-16.2894	-20.0935	-23.4781
0.4939	-16.8601	-16.2216	-19.979	-23.3817
0.4978	-16.7879	-16.1543	-19.865	-23.2854
0.5017	-16.716	-16.0874	-19.7517	-23.1894
0.5056	-16.6443	-16.021	-19.6392	-23.0938
0.5095	-16.5728	-15.955	-19.5275	-22.9985
0.5134	-16.5016	-15.8895	-19.4167	-22.9037
0.5173	-16.4306	-15.8243	-19.3069	-22.8093
0.5212	-16.3598	-15.7595	-19.1982	-22.7155
0.5251	-16.2893	-15.6951	-19.0907	-22.6221
0.529	-16.219	-15.6311	-18.9843	-22.5294
0.5329	-16.149	-15.5673	-18.8792	-22.4373
0.5368	-16.0792	-15.5039	-18.7754	-22.3459
0.5407	-16.0097	-15.4408	-18.6729	-22.2551
0.5446	-15.9405	-15.3779	-18.5718	-22.1651
0.5485	-15.8715	-15.3154	-18.4722	-22.0758
0.5524	-15.8028	-15.2531	-18.3739	-21.9872
0.5563	-15.7344	-15.191	-18.2771	-21.8994
0.5602	-15.6662	-15.1291	-18.1819	-21.8124
0.5641	-15.5984	-15.0675	-18.088	-21.7262
0.568	-15.5308	-15.006	-17.9957	-21.6408
0.5719	-15.4634	-14.9447	-17.905	-21.5562
0.5758	-15.3964	-14.8836	-17.8157	-21.4724
0.5797	-15.3296	-14.8226	-17.7279	-21.3895
0.5836	-15.2631	-14.7618	-17.6417	-21.3073
0.5875	-15.1969	-14.7011	-17.557	-21.2261
0.5914	-15.131	-14.6405	-17.4738	-21.1456
0.5953	-15.0654	-14.5799	-17.392	-21.066
0.5992	-15	-14.5195	-17.3118	-20.9872
0.6031	-14.9349	-14.4591	-17.233	-20.9092
0.607	-14.87	-14.3988	-17.1557	-20.832
0.6109	-14.8054	-14.3386	-17.0797	-20.7556
0.6148	-14.7411	-14.2783	-17.0052	-20.68
0.6187	-14.6771	-14.2181	-16.9321	-20.6052
0.6226	-14.6133	-14.1579	-16.8604	-20.5311
0.6265	-14.5497	-14.0977	-16.7899	-20.4578
0.6304	-14.4864	-14.0375	-16.7208	-20.3852
0.6343	-14.4234	-13.9773	-16.6529	-20.3133
0.6382	-14.3605	-13.9171	-16.5863	-20.2421
0.6421	-14.2979	-13.8568	-16.5209	-20.1716
0.646	-14.2356	-13.7965	-16.4566	-20.1017
0.6499	-14.1735	-13.7361	-16.3935	-20.0325
0.6538	-14.1115	-13.6757	-16.3315	-19.9638
0.6577	-14.0498	-13.6152	-16.2705	-19.8958
0.6616	-13.9883	-13.5547	-16.2106	-19.8283
0.6655	-13.927	-13.4941	-16.1516	-19.7613
0.6694	-13.8659	-13.4334	-16.0935	-19.6949
0.6733	-13.805	-13.3726	-16.0364	-19.6289
0.6772	-13.7442	-13.3118	-15.9801	-19.5634
0.6811	-13.6837	-13.2509	-15.9246	-19.4984
0.685	-13.6233	-13.1898	-15.8698	-19.4337
0.6889	-13.563	-13.1287	-15.8157	-19.3694
0.6928	-13.5029	-13.0675	-15.7624	-19.3055
0.6967	-13.443	-13.0062	-15.7096	-19.242
0.7006	-13.3832	-12.9449	-15.6573	-19.1787
0.7045	-13.3235	-12.8834	-15.6056	-19.1157
0.7084	-13.264	-12.8218	-15.5544	-19.0529
0.7123	-13.2046	-12.7602	-15.5036	-18.9904
0.7162	-13.1453	-12.6984	-15.4531	-18.9281
0.7201	-13.0861	-12.6366	-15.4029	-18.8659
0.724	-13.027	-12.5747	-15.3531	-18.8039
0.7279	-12.968	-12.5127	-15.3034	-18.742
0.7318	-12.9091	-12.4506	-15.2539	-18.6802
0.7357	-12.8503	-12.3885	-15.2045	-18.6185
0.7396	-12.7916	-12.3263	-15.1552	-18.5568
0.7435	-12.733	-12.264	-15.1059	-18.4952
0.7474	-12.6744	-12.2017	-15.0566	-18.4336
0.7513	-12.6159	-12.1393	-15.0072	-18.3719
0.7552	-12.5574	-12.0768	-14.9577	-18.3102
0.7591	-12.4991	-12.0144	-14.908	-18.2485
0.763	-12.4407	-11.9519	-14.8581	-18.1867
0.7669	-12.3825	-11.8893	-14.808	-18.1247
0.7708	-12.3242	-11.8268	-14.7576	-18.0627
0.7747	-12.2661	-11.7642	-14.7068	-18.0006
0.7786	-12.2079	-11.7017	-14.6557	-17.9383
0.7825	-12.1498	-11.6391	-14.6042	-17.8759
0.7864	-12.0918	-11.5766	-14.5522	-17.8133
0.7903	-12.0338	-11.5141	-14.4998	-17.7505
0.7942	-11.9758	-11.4516	-14.4469	-17.6876
0.7981	-11.9179	-11.3892	-14.3935	-17.6244
0.802	-11.86	-11.3268	-14.3395	-17.5611
0.8059	-11.8021	-11.2645	-14.285	-17.4976
0.8098	-11.7443	-11.2023	-14.2298	-17.4338
0.8137	-11.6865	-11.1401	-14.1741	-17.3698
0.8176	-11.6287	-11.0781	-14.1177	-17.3057
0.8215	-11.571	-11.0161	-14.0607	-17.2413
0.8254	-11.5134	-10.9543	-14.003	-17.1767
0.8293	-11.4558	-10.8926	-13.9446	-17.1118
0.8332	-11.3982	-10.831	-13.8856	-17.0468
0.8371	-11.3407	-10.7696	-13.8259	-16.9816
0.841	-11.2832	-10.7083	-13.7656	-16.9161
0.8449	-11.2258	-10.6472	-13.7045	-16.8505
0.8488	-11.1685	-10.5863	-13.6428	-16.7847
0.8527	-11.1112	-10.5256	-13.5805	-16.7186
0.8566	-11.054	-10.4651	-13.5174	-16.6525
0.8605	-10.9969	-10.4048	-13.4537	-16.5861
0.8644	-10.9399	-10.3447	-13.3894	-16.5196
0.8683	-10.8829	-10.2848	-13.3245	-16.453
0.8722	-10.8261	-10.2252	-13.259	-16.3863
0.8761	-10.7693	-10.1659	-13.1929	-16.3194
0.88	-10.7127	-10.1068	-13.1262	-16.2525
0.8839	-10.6562	-10.0481	-13.0589	-16.1855
0.8878	-10.5998	-9.98957	-12.9912	-16.1184
0.8917	-10.5435	-9.93138	-12.9229	-16.0512
0.8956	-10.4874	-9.8735	-12.8542	-15.9841
0.8995	-10.4314	-9.81594	-12.7851	-15.9169
0.9034	-10.3756	-9.75873	-12.7155	-15.8497
0.9073	-10.3199	-9.70185	-12.6455	-15.7826
0.9112	-10.2645	-9.64533	-12.5752	-15.7155
0.9151	-10.2092	-9.58917	-12.5045	-15.6484
0.919	-10.154	-9.5334	-12.4336	-15.5815
0.9229	-10.0991	-9.478	-12.3624	-15.5146
0.9268	-10.0444	-9.423	-12.291	-15.4479
0.9307	-9.98996	-9.36841	-12.2193	-15.3813
0.9346	-9.9357	-9.31423	-12.1476	-15.3149
0.9385	-9.88169	-9.26048	-12.0756	-15.2487
0.9424	-9.82792	-9.20716	-12.0036	-15.1826
0.9463	-9.77442	-9.15428	-11.9316	-15.1168
0.9502	-9.72118	-9.10186	-11.8595	-15.0512
0.9541	-9.66822	-9.04989	-11.7874	-14.986
0.958	-9.61556	-8.9984	-11.7153	-14.9209
0.9619	-9.56319	-8.94739	-11.6433	-14.8562
0.9658	-9.51113	-8.89686	-11.5714	-14.7919
0.9697	-9.45939	-8.84683	-11.4997	-14.7278
0.9736	-9.40798	-8.7973	-11.4281	-14.6641
0.9775	-9.35692	-8.74828	-11.3567	-14.6009
0.9814	-9.3062	-8.69979	-11.2855	-14.538
0.9853	-9.25585	-8.65182	-11.2146	-14.4755
0.9892	-9.20587	-8.60439	-11.1439	-14.4135
0.9931	-9.15627	-8.5575	-11.0736	-14.3519
0.997	-9.10706	-8.51117	-11.0036	-14.2908
1.0009	-9.05826	-8.46539	-10.934	-14.2302
1.0048	-9.00987	-8.42018	-10.8648	-14.1701
1.0087	-8.96191	-8.37554	-10.796	-14.1106
1.0126	-8.91437	-8.33148	-10.7276	-14.0515
1.0165	-8.86728	-8.288	-10.6597	-13.9931
1.0204	-8.82065	-8.24512	-10.5923	-13.9352
1.0243	-8.77447	-8.20284	-10.5254	-13.8779
1.0282	-8.72877	-8.16117	-10.459	-13.8212
1.0321	-8.68356	-8.1201	-10.3932	-13.7651
1.036	-8.63883	-8.07966	-10.3279	-13.7096
1.0399	-8.59461	-8.03984	-10.2632	-13.6548
1.0438	-8.5509	-8.00065	-10.1992	-13.6007
1.0477	-8.5077	-7.9621	-10.1357	-13.5472
1.0516	-8.46504	-7.92419	-10.0729	-13.4944
1.0555	-8.42292	-7.88692	-10.0108	-13.4423
1.0594	-8.38134	-7.85031	-9.94934	-13.3909
1.0633	-8.34033	-7.81436	-9.88857	-13.3402
1.0672	-8.29987	-7.77908	-9.82849	-13.2903
1.0711	-8.25999	-7.74446	-9.76913	-13.241
1.075	-8.22069	-7.71051	-9.71049	-13.1926
1.0789	-8.18199	-7.67725	-9.65259	-13.1449
1.0828	-8.14388	-7.64467	-9.59544	-13.098
1.0867	-8.10638	-7.61278	-9.53905	-13.0518
1.0906	-8.0695	-7.58158	-9.48342	-13.0064
1.0945	-8.03323	-7.55108	-9.42857	-12.9619
1.0984	-7.9976	-7.52128	-9.37451	-12.9181
1.1023	-7.96261	-7.4922	-9.32124	-12.8752
1.1062	-7.92827	-7.46382	-9.26877	-12.833
1.1101	-7.89458	-7.43616	-9.21712	-12.7917
1.114	-7.86154	-7.40922	-9.16627	-12.7512
1.1179	-7.82918	-7.383	-9.11625	-12.7116
1.1218	-7.79749	-7.35751	-9.06705	-12.6728
1.1257	-7.76649	-7.33276	-9.01868	-12.6348
1.1296	-7.73617	-7.30874	-8.97115	-12.5978
1.1335	-7.70655	-7.28546	-8.92445	-12.5615
1.1374	-7.67764	-7.26293	-8.8786	-12.5262
1.1413	-7.64943	-7.24115	-8.8336	-12.4917
1.1452	-7.62194	-7.22012	-8.78944	-12.4581
1.1491	-7.59516	-7.19984	-8.74614	-12.4253
1.153	-7.56912	-7.18032	-8.70369	-12.3935
1.1569	-7.54381	-7.16157	-8.66209	-12.3625
1.1608	-7.51924	-7.14358	-8.62135	-12.3325
1.1647	-7.49542	-7.12637	-8.58147	-12.3033
1.1686	-7.47235	-7.10992	-8.54245	-12.275
1.1725	-7.45004	-7.09426	-8.50429	-12.2477
1.1764	-7.42849	-7.07937	-8.46698	-12.2212
1.1803	-7.40771	-7.06527	-8.43054	-12.1957
1.1842	-7.3877	-7.05196	-8.39495	-12.171
1.1881	-7.36847	-7.03943	-8.36023	-12.1473
1.192	-7.35003	-7.0277	-8.32636	-12.1245
1.1959	-7.33238	-7.01677	-8.29334	-12.1026
1.1998	-7.31552	-7.00664	-8.26119	-12.0816
1.2037	-7.29946	-6.99731	-8.22989	-12.0616
1.2076	-7.28421	-6.98878	-8.19944	-12.0424
1.2115	-7.26977	-6.98107	-8.16984	-12.0242
1.2154	-7.25614	-6.97417	-8.14108	-12.0069
1.2193	-7.24334	-6.96809	-8.11318	-11.9906
1.2232	-7.23136	-6.96282	-8.08612	-11.9751
1.2271	-7.2202	-6.95838	-8.0599	-11.9606
1.231	-7.20988	-6.95476	-8.03452	-11.947
1.2349	-7.2004	-6.95197	-8.00997	-11.9344
1.2388	-7.19177	-6.95001	-7.98626	-11.9227
1.2427	-7.18398	-6.94889	-7.96338	-11.9119
1.2466	-7.17704	-6.9486	-7.94133	-11.902
1.2505	-7.17096	-6.94915	-7.9201	-11.8931
1.2544	-7.16573	-6.95055	-7.89969	-11.8851
1.2583	-7.16138	-6.9528	-7.8801	-11.878
1.2622	-7.15789	-6.95589	-7.86132	-11.8719
1.2661	-7.15527	-6.95984	-7.84335	-11.8667
1.27	-7.15353	-6.96464	-7.82619	-11.8624
1.2739	-7.15268	-6.9703	-7.80983	-11.859
1.2778	-7.15271	-6.97682	-7.79427	-11.8566
1.2817	-7.15362	-6.98421	-7.7795	-11.8551
1.2856	-7.15543	-6.99246	-7.76552	-11.8545
1.2895	-7.15814	-7.00159	-7.75233	-11.8549
1.2934	-7.16175	-7.01159	-7.73993	-11.8561
1.2973	-7.16626	-7.02246	-7.7283	-11.8583
1.3012	-7.17169	-7.03422	-7.71744	-11.8614
1.3051	-7.17802	-7.04686	-7.70736	-11.8655
1.309	-7.18528	-7.06039	-7.69804	-11.8704
1.3129	-7.19345	-7.0748	-7.68949	-11.8763
1.3168	-7.20255	-7.09011	-7.68169	-11.8831
1.3207	-7.21258	-7.10631	-7.67465	-11.8908
1.3246	-7.22353	-7.12342	-7.66835	-11.8994
1.3285	-7.23543	-7.14142	-7.6628	-11.9089
1.3324	-7.24826	-7.16033	-7.65799	-11.9193
1.3363	-7.26204	-7.18015	-7.65392	-11.9307
1.3402	-7.27677	-7.20088	-7.65058	-11.9429
1.3441	-7.29244	-7.22253	-7.64797	-11.9561
1.348	-7.30907	-7.24509	-7.64608	-11.9701
1.3519	-7.32666	-7.26858	-7.64491	-11.985
1.3558	-7.34522	-7.29299	-7.64446	-12.0009
1.3597	-7.36473	-7.31833	-7.64472	-12.0176
1.3636	-7.38522	-7.3446	-7.64569	-12.0352
1.3675	-7.40668	-7.3718	-7.64736	-12.0537
1.3714	-7.42912	-7.39995	-7.64973	-12.0731
1.3753	-7.45254	-7.42903	-7.6528	-12.0934
1.3792	-7.47695	-7.45907	-7.65656	-12.1145
1.3831	-7.50234	-7.49005	-7.66101	-12.1365
1.387	-7.52872	-7.52198	-7.66614	-12.1594
1.3909	-7.5561	-7.55487	-7.67195	-12.1832
1.3948	-7.58449	-7.58872	-7.67844	-12.2078
1.3987	-7.61387	-7.62353	-7.6856	-12.2333
1.4026	-7.64426	-7.65931	-7.69344	-12.2597
1.4065	-7.67566	-7.69606	-7.70194	-12.2869
1.4104	-7.70808	-7.73378	-7.7111	-12.315
1.4143	-7.74151	-7.77248	-7.72092	-12.3439
1.4182	-7.77597	-7.81216	-7.7314	-12.3736
1.4221	-7.81145	-7.85283	-7.74254	-12.4042
1.426	-7.84796	-7.89448	-7.75432	-12.4356
1.4299	-7.8855	-7.93712	-7.76675	-12.4679
1.4338	-7.92409	-7.98076	-7.77983	-12.501
1.4377	-7.96371	-8.0254	-7.79355	-12.5349
1.4416	-8.00437	-8.07105	-7.80791	-12.5696
1.4455	-8.04608	-8.1177	-7.82291	-12.6052
1.4494	-8.08884	-8.16535	-7.83854	-12.6415
1.4533	-8.13266	-8.21403	-7.85481	-12.6787
1.4572	-8.17754	-8.26372	-7.8717	-12.7166
1.4611	-8.22347	-8.31443	-7.88923	-12.7554
1.465	-8.27047	-8.36616	-7.90738	-12.7949
1.4689	-8.31854	-8.41892	-7.92616	-12.8352
1.4728	-8.36768	-8.47272	-7.94555	-12.8763
1.4767	-8.4179	-8.52755	-7.96558	-12.9182
1.4806	-8.46919	-8.58341	-7.98622	-12.9608
1.4845	-8.52157	-8.64032	-8.00748	-13.0042
1.4884	-8.57502	-8.69828	-8.02936	-13.0483
1.4923	-8.62957	-8.75728	-8.05186	-13.0932
1.4962	-8.6852	-8.81733	-8.07497	-13.1388
1.5001	-8.74193	-8.87844	-8.0987	-13.1852
1.504	-8.79975	-8.9406	-8.12304	-13.2323
1.5079	-8.85867	-9.00382	-8.148	-13.2801
1.5118	-8.91869	-9.06811	-8.17357	-13.3286
1.5157	-8.97981	-9.13346	-8.19976	-13.3778
1.5196	-9.04204	-9.19988	-8.22656	-13.4277
1.5235	-9.10537	-9.26737	-8.25397	-13.4783
1.5274	-9.16981	-9.33593	-8.282	-13.5296
1.5313	-9.23536	-9.40557	-8.31065	-13.5816
1.5352	-9.30202	-9.47628	-8.33991	-13.6342
1.5391	-9.36979	-9.54806	-8.36978	-13.6875
1.543	-9.43867	-9.62093	-8.40028	-13.7414
1.5469	-9.50866	-9.69487	-8.43139	-13.796
1.5508	-9.57977	-9.7699	-8.46312	-13.8512
1.5547	-9.65198	-9.846	-8.49548	-13.907
1.5586	-9.72531	-9.92318	-8.52846	-13.9634
1.5625	-9.79975	-10.0014	-8.56206	-14.0204
1.5664	-9.8753	-10.0808	-8.59629	-14.0781
1.5703	-9.95195	-10.1612	-8.63115	-14.1363
1.5742	-10.0297	-10.2427	-8.66664	-14.195
1.5781	-10.1086	-10.3253	-8.70276	-14.2544
1.582	-10.1885	-10.4089	-8.73952	-14.3142
1.5859	-10.2696	-10.4936	-8.77692	-14.3746
1.5898	-10.3517	-10.5794	-8.81496	-14.4356
1.5937	-10.4349	-10.6662	-8.85364	-14.497
1.5976	-10.5192	-10.7541	-8.89297	-14.559
1.6015	-10.6046	-10.843	-8.93296	-14.6215
1.6054	-10.6911	-10.933	-8.9736	-14.6844
1.6093	-10.7785	-11.024	-9.01489	-14.7478
1.6132	-10.8671	-11.1161	-9.05686	-14.8116
1.6171	-10.9566	-11.2091	-9.09948	-14.8759
1.621	-11.0472	-11.3032	-9.14278	-14.9407
1.6249	-11.1388	-11.3982	-9.18676	-15.0058
1.6288	-11.2314	-11.4942	-9.23142	-15.0714
1.6327	-11.325	-11.5912	-9.27676	-15.1373
1.6366	-11.4195	-11.6891	-9.32279	-15.2036
1.6405	-11.515	-11.788	-9.36951	-15.2703
1.6444	-11.6113	-11.8878	-9.41694	-15.3373
1.6483	-11.7086	-11.9884	-9.46507	-15.4046
1.6522	-11.8068	-12.0899	-9.51391	-15.4723
1.6561	-11.9058	-12.1923	-9.56347	-15.5403
1.66	-12.0057	-12.2955	-9.61375	-15.6085
1.6639	-12.1063	-12.3995	-9.66477	-15.6771
1.6678	-12.2077	-12.5042	-9.71651	-15.7458
1.6717	-12.3098	-12.6097	-9.769	-15.8149
1.6756	-12.4126	-12.7158	-9.82224	-15.8841
1.6795	-12.5161	-12.8227	-9.87623	-15.9536
1.6834	-12.6202	-12.9301	-9.93099	-16.0233
1.6873	-12.7248	-13.0381	-9.98651	-16.0931
1.6912	-12.83	-13.1466	-10.0428	-16.1631
1.6951	-12.9356	-13.2555	-10.0999	-16.2333
1.699	-13.0416	-13.3649	-10.1578	-16.3036
1.7029	-13.148	-13.4747	-10.2164	-16.374
1.7068	-13.2547	-13.5847	-10.2759	-16.4445
1.7107	-13.3616	-13.695	-10.3362	-16.5151
1.7146	-13.4687	-13.8054	-10.3973	-16.5858
1.7185	-13.5758	-13.916	-10.4593	-16.6565
1.7224	-13.683	-14.0265	-10.522	-16.7273
1.7263	-13.7901	-14.137	-10.5857	-16.798
1.7302	-13.897	-14.2474	-10.6502	-16.8688
1.7341	-14.0037	-14.3575	-10.7155	-16.9396
1.738	-14.1101	-14.4673	-10.7818	-17.0103
1.7419	-14.216	-14.5767	-10.8489	-17.081
1.7458	-14.3215	-14.6855	-10.9169	-17.1516
1.7497	-14.4262	-14.7938	-10.9858	-17.2222
1.7536	-14.5303	-14.9012	-11.0556	-17.2927
1.7575	-14.6334	-15.0079	-11.1263	-17.363
1.7614	-14.7356	-15.1135	-11.198	-17.4333
1.7653	-14.8367	-15.2181	-11.2706	-17.5034
1.7692	-14.9366	-15.3214	-11.3442	-17.5733
1.7731	-15.0352	-15.4234	-11.4187	-17.6431
1.777	-15.1323	-15.5239	-11.4943	-17.7128
1.7809	-15.2278	-15.6228	-11.5708	-17.7822
1.7848	-15.3216	-15.7199	-11.6482	-17.8514
1.7887	-15.4135	-15.8152	-11.7267	-17.9204
1.7926	-15.5034	-15.9085	-11.8063	-17.9892
1.7965	-15.5912	-15.9995	-11.8868	-18.0578
1.8004	-15.6767	-16.0883	-11.9684	-18.1261
1.8043	-15.7599	-16.1747	-12.051	-18.1941
1.8082	-15.8406	-16.2585	-12.1347	-18.2618
1.8121	-15.9186	-16.3396	-12.2195	-18.3293
1.816	-15.9938	-16.4179	-12.3054	-18.3965
1.8199	-16.0662	-16.4932	-12.3923	-18.4634
1.8238	-16.1356	-16.5655	-12.4804	-18.5299
1.8277	-16.2019	-16.6346	-12.5696	-18.5962
1.8316	-16.2651	-16.7004	-12.66	-18.6621
1.8355	-16.3249	-16.7629	-12.7515	-18.7276
1.8394	-16.3814	-16.8219	-12.8442	-18.7929
1.8433	-16.4345	-16.8774	-12.938	-18.8577
1.8472	-16.4841	-16.9293	-13.0331	-18.9223
1.8511	-16.5302	-16.9776	-13.1293	-18.9864
1.855	-16.5727	-17.0221	-13.2268	-19.0502
1.8589	-16.6117	-17.063	-13.3255	-19.1137
1.8628	-16.647	-17.1002	-13.4255	-19.1767
1.8667	-16.6787	-17.1336	-13.5267	-19.2394
1.8706	-16.7068	-17.1633	-13.6292	-19.3017
1.8745	-16.7313	-17.1893	-13.733	-19.3636
1.8784	-16.7523	-17.2116	-13.8381	-19.4252
1.8823	-16.7697	-17.2303	-13.9445	-19.4863
1.8862	-16.7837	-17.2454	-14.0523	-19.5471
1.8901	-16.7944	-17.257	-14.1614	-19.6075
1.894	-16.8016	-17.2652	-14.2719	-19.6675
1.8979	-16.8057	-17.27	-14.3838	-19.7271
1.9018	-16.8066	-17.2716	-14.497	-19.7864
1.9057	-16.8045	-17.27	-14.6117	-19.8452
1.9096	-16.7994	-17.2655	-14.7279	-19.9037
1.9135	-16.7915	-17.258	-14.8454	-19.9619
1.9174	-16.7808	-17.2477	-14.9645	-20.0196
1.9213	-16.7676	-17.2348	-15.085	-20.077
1.9252	-16.7519	-17.2193	-15.207	-20.134
1.9291	-16.7339	-17.2015	-15.3306	-20.1907
1.933	-16.7136	-17.1813	-15.4556	-20.2471
1.9369	-16.6913	-17.1591	-15.5823	-20.3031
1.9408	-16.667	-17.1349	-15.7105	-20.3587
1.9447	-16.6408	-17.1088	-15.8402	-20.414
1.9486	-16.613	-17.081	-15.9716	-20.469
1.9525	-16.5836	-17.0517	-16.1046	-20.5237
1.9564	-16.5527	-17.0209	-16.2392	-20.5781
1.9603	-16.5206	-16.9888	-16.3755	-20.6322
1.9642	-16.4872	-16.9555	-16.5134	-20.6859
1.9681	-16.4527	-16.9211	-16.6531	-20.7394
1.972	-16.4173	-16.8858	-16.7944	-20.7926
1.9759	-16.381	-16.8497	-16.9374	-20.8456
1.9798	-16.3439	-16.8129	-17.0822	-20.8982
1.9837	-16.3062	-16.7755	-17.2287	-20.9506
1.9876	-16.2679	-16.7375	-17.377	-21.0028
1.9915	-16.2292	-16.6992	-17.5271	-21.0548
1.9954	-16.1901	-16.6606	-17.6789	-21.1065
1.9993	-16.1507	-16.6218	-17.8326	-21.1579
2.0032	-16.1111	-16.5828	-17.988	-21.2092
2.0071	-16.0714	-16.5439	-18.1453	-21.2603
2.011	-16.0316	-16.5049	-18.3044	-21.3112
2.0149	-15.9919	-16.4661	-18.4654	-21.3619
2.0188	-15.9522	-16.4275	-18.6282	-21.4124
2.0227	-15.9128	-16.3891	-18.7929	-21.4628
2.0266	-15.8735	-16.3511	-18.9594	-21.513
2.0305	-15.8344	-16.3134	-19.1278	-21.563
2.0344	-15.7957	-16.2762	-19.298	-21.6129
2.0383	-15.7574	-16.2395	-19.4701	-21.6627
2.0422	-15.7195	-16.2033	-19.6441	-21.7124
2.0461	-15.682	-16.1677	-19.8199	-21.7619
2.05	-15.645	-16.1327	-19.9975	-21.8114
2.0539	-15.6086	-16.0984	-20.177	-21.8607
2.0578	-15.5727	-16.0648	-20.3582	-21.91
2.0617	-15.5374	-16.032	-20.5412	-21.9592
2.0656	-15.5028	-15.9999	-20.726	-22.0083
2.0695	-15.4688	-15.9686	-20.9125	-22.0574
2.0734	-15.4355	-15.9382	-21.1006	-22.1064
2.0773	-15.4028	-15.9086	-21.2904	-22.1553
2.0812	-15.371	-15.8799	-21.4817	-22.2043
2.0851	-15.3398	-15.8521	-21.6745	-22.2532
2.089	-15.3094	-15.8253	-21.8687	-22.302
2.0929	-15.2798	-15.7994	-22.0643	-22.3509
2.0968	-15.2509	-15.7745	-22.2612	-22.3998
2.1007	-15.2229	-15.7505	-22.4591	-22.4486
2.1046	-15.1956	-15.7276	-22.6582	-22.4975
2.1085	-15.1692	-15.7057	-22.8581	-22.5464
2.1124	-15.1437	-15.6848	-23.0587	-22.5953
2.1163	-15.1189	-15.6649	-23.26	-22.6442
2.1202	-15.095	-15.6461	-23.4616	-22.6932
2.1241	-15.072	-15.6283	-23.6635	-22.7422
2.128	-15.0498	-15.6116	-23.8654	-22.7913
2.1319	-15.0284	-15.596	-24.0671	-22.8404
2.1358	-15.0079	-15.5814	-24.2682	-22.8896
2.1397	-14.9883	-15.568	-24.4687	-22.9389
2.1436	-14.9696	-15.5556	-24.668	-22.9882
2.1475	-14.9517	-15.5444	-24.866	-23.0377
2.1514	-14.9346	-15.5342	-25.0623	-23.0872
2.1553	-14.9185	-15.5251	-25.2565	-23.1368
2.1592	-14.9032	-15.5172	-25.4483	-23.1865
2.1631	-14.8887	-15.5103	-25.6372	-23.2364
2.167	-14.8751	-15.5046	-25.8229	-23.2863
2.1709	-14.8624	-15.5	-26.0048	-23.3364
2.1748	-14.8505	-15.4965	-26.1826	-23.3867
2.1787	-14.8395	-15.4941	-26.3557	-23.437
2.1826	-14.8293	-15.4929	-26.5238	-23.4875
2.1865	-14.82	-15.4927	-26.6864	-23.5382
2.1904	-14.8115	-15.4937	-26.843	-23.589
2.1943	-14.8039	-15.4959	-26.9931	-23.64
2.1982	-14.797	-15.4991	-27.1364	-23.6911
2.2021	-14.791	-15.5034	-27.2725	-23.7424
2.206	-14.7859	-15.5089	-27.4009	-23.794
2.2099	-14.7815	-15.5155	-27.5214	-23.8457
2.2138	-14.7779	-15.5232	-27.6337	-23.8976
2.2177	-14.7752	-15.5321	-27.7375	-23.9497
2.2216	-14.7732	-15.542	-27.8327	-24.002
2.2255	-14.7721	-15.5531	-27.9191	-24.0546
2.2294	-14.7717	-15.5653	-27.9967	-24.1074
2.2333	-14.7721	-15.5786	-28.0655	-24.1604
2.2372	-14.7733	-15.5931	-28.1255	-24.2136
2.2411	-14.7752	-15.6086	-28.1769	-24.2671
2.245	-14.778	-15.6253	-28.2199	-24.3209
2.2489	-14.7814	-15.6431	-28.2547	-24.3749
2.2528	-14.7857	-15.662	-28.2815	-24.4293
2.2567	-14.7906	-15.682	-28.3009	-24.4838
2.2606	-14.7964	-15.7031	-28.313	-24.5387
2.2645	-14.8028	-15.7253	-28.3183	-24.5939
2.2684	-14.81	-15.7486	-28.3172	-24.6494
2.2723	-14.8179	-15.7731	-28.3102	-24.7052
2.2762	-14.8265	-15.7986	-28.2976	-24.7613
2.2801	-14.8358	-15.8253	-28.2801	-24.8177
2.284	-14.8458	-15.8531	-28.258	-24.8745
2.2879	-14.8565	-15.8819	-28.2318	-24.9317
2.2918	-14.8679	-15.9119	-28.2019	-24.9892
2.2957	-14.88	-15.943	-28.1687	-25.047
2.2996	-14.8928	-15.9752	-28.1327	-25.1053
2.3035	-14.9063	-16.0084	-28.0943	-25.1639
2.3074	-14.9204	-16.0428	-28.0538	-25.2229
2.3113	-14.9352	-16.0783	-28.0115	-25.2823
2.3152	-14.9506	-16.1149	-27.9679	-25.3421
2.3191	-14.9667	-16.1526	-27.9232	-25.4024
2.323	-14.9834	-16.1914	-27.8777	-25.4631
2.3269	-15.0008	-16.2313	-27.8317	-25.5242
2.3308	-15.0188	-16.2723	-27.7854	-25.5857
2.3347	-15.0374	-16.3144	-27.7391	-25.6477
2.3386	-15.0567	-16.3576	-27.6929	-25.7102
2.3425	-15.0766	-16.4019	-27.6471	-25.7732
2.3464	-15.0971	-16.4473	-27.6017	-25.8366
2.3503	-15.1182	-16.4939	-27.557	-25.9006
2.3542	-15.14	-16.5415	-27.5131	-25.965
2.3581	-15.1623	-16.5902	-27.4701	-26.03
2.362	-15.1852	-16.6401	-27.4282	-26.0955
2.3659	-15.2087	-16.691	-27.3873	-26.1615
2.3698	-15.2329	-16.7431	-27.3477	-26.2281
2.3737	-15.2576	-16.7962	-27.3093	-26.2952
2.3776	-15.2828	-16.8505	-27.2723	-26.3628
2.3815	-15.3087	-16.9059	-27.2366	-26.4311
2.3854	-15.3351	-16.9624	-27.2024	-26.4999
2.3893	-15.3621	-17.0201	-27.1697	-26.5693
2.3932	-15.3897	-17.0788	-27.1385	-26.6393
2.3971	-15.4178	-17.1387	-27.1088	-26.7099
2.401	-15.4465	-17.1997	-27.0806	-26.7811
2.4049	-15.4757	-17.2618	-27.054	-26.853
2.4088	-15.5055	-17.3251	-27.029	-26.9254
2.4127	-15.5359	-17.3895	-27.0056	-26.9985
2.4166	-15.5667	-17.455	-26.9837	-27.0723
2.4205	-15.5982	-17.5217	-26.9635	-27.1467
2.4244	-15.6301	-17.5895	-26.9447	-27.2217
2.4283	-15.6626	-17.6584	-26.9276	-27.2974
2.4322	-15.6956	-17.7285	-26.912	-27.3738
2.4361	-15.7292	-17.7997	-26.8979	-27.4509
2.44	-15.7633	-17.8721	-26.8853	-27.5286
2.4439	-15.7979	-17.9457	-26.8743	-27.6071
2.4478	-15.833	-18.0204	-26.8647	-27.6862
2.4517	-15.8687	-18.0963	-26.8565	-27.766
2.4556	-15.9048	-18.1734	-26.8498	-27.8465
2.4595	-15.9415	-18.2516	-26.8445	-27.9277
2.4634	-15.9787	-18.331	-26.8406	-28.0097
2.4673	-16.0163	-18.4116	-26.838	-28.0923
2.4712	-16.0545	-18.4934	-26.8368	-28.1756
2.4751	-16.0932	-18.5764	-26.8368	-28.2597
2.479	-16.1323	-18.6606	-26.8381	-28.3445
2.4829	-16.172	-18.746	-26.8407	-28.43
2.4868	-16.2122	-18.8326	-26.8445	-28.5161
2.4907	-16.2528	-18.9205	-26.8494	-28.603
2.4946	-16.2939	-19.0095	-26.8555	-28.6907
2.4985	-16.3355	-19.0998	-26.8627	-28.779
2.5024	-16.3775	-19.1913	-26.871	-28.868
2.5063	-16.4201	-19.2841	-26.8804	-28.9577
2.5102	-16.4631	-19.3781	-26.8908	-29.0481
2.5141	-16.5065	-19.4734	-26.9021	-29.1391
2.518	-16.5505	-19.57	-26.9145	-29.2309
2.5219	-16.5948	-19.6678	-26.9278	-29.3233
2.5258	-16.6397	-19.7669	-26.942	-29.4163
2.5297	-16.6849	-19.8673	-26.957	-29.51
2.5336	-16.7306	-19.969	-26.9729	-29.6044
2.5375	-16.7768	-20.072	-26.9897	-29.6993
2.5414	-16.8233	-20.1763	-27.0072	-29.7948
2.5453	-16.8703	-20.282	-27.0254	-29.891
2.5492	-16.9177	-20.389	-27.0445	-29.9876
2.5531	-16.9655	-20.4973	-27.0642	-30.0849
2.557	-17.0138	-20.607	-27.0846	-30.1826
2.5609	-17.0624	-20.718	-27.1056	-30.2809
2.5648	-17.1114	-20.8305	-27.1273	-30.3796
2.5687	-17.1608	-20.9443	-27.1496	-30.4787
2.5726	-17.2105	-21.0595	-27.1725	-30.5783
2.5765	-17.2607	-21.1761	-27.196	-30.6783
2.5804	-17.3112	-21.2942	-27.22	-30.7786
2.5843	-17.362	-21.4137	-27.2445	-30.8793
2.5882	-17.4132	-21.5346	-27.2695	-30.9802
2.5921	-17.4647	-21.657	-27.295	-31.0814
2.596	-17.5165	-21.7809	-27.321	-31.1828
2.5999	-17.5687	-21.9062	-27.3475	-31.2844
2.6038	-17.6211	-22.0331	-27.3744	-31.386
2.6077	-17.6739	-22.1615	-27.4017	-31.4878
2.6116	-17.7269	-22.2914	-27.4295	-31.5896
2.6155	-17.7802	-22.4228	-27.4576	-31.6914
2.6194	-17.8337	-22.5559	-27.4862	-31.7931
2.6233	-17.8875	-22.6905	-27.5151	-31.8946
2.6272	-17.9415	-22.8267	-27.5445	-31.996
2.6311	-17.9957	-22.9645	-27.5742	-32.0971
2.635	-18.0501	-23.104	-27.6043	-32.198
2.6389	-18.1047	-23.2451	-27.6348	-32.2984
2.6428	-18.1595	-23.3879	-27.6656	-32.3985
2.6467	-18.2144	-23.5324	-27.6968	-32.498
2.6506	-18.2694	-23.6786	-27.7284	-32.597
2.6545	-18.3246	-23.8265	-27.7604	-32.6954
2.6584	-18.3798	-23.9762	-27.7927	-32.793
2.6623	-18.4352	-24.1277	-27.8255	-32.8899
2.6662	-18.4906	-24.281	-27.8586	-32.986
2.6701	-18.546	-24.4361	-27.8921	-33.0811
2.674	-18.6014	-24.5931	-27.9261	-33.1753
2.6779	-18.6569	-24.7519	-27.9604	-33.2684
2.6818	-18.7123	-24.9127	-27.9952	-33.3604
2.6857	-18.7677	-25.0754	-28.0304	-33.4512
2.6896	-18.8231	-25.2401	-28.0661	-33.5407
2.6935	-18.8783	-25.4068	-28.1023	-33.6289
2.6974	-18.9334	-25.5755	-28.1389	-33.7157
2.7013	-18.9884	-25.7462	-28.1761	-33.801
2.7052	-19.0433	-25.9191	-28.2137	-33.8848
2.7091	-19.0979	-26.0941	-28.2519	-33.967
2.713	-19.1524	-26.2713	-28.2907	-34.0475
2.7169	-19.2066	-26.4506	-28.33	-34.1264
2.7208	-19.2606	-26.6323	-28.37	-34.2034
2.7247	-19.3143	-26.8162	-28.4106	-34.2787
2.7286	-19.3677	-27.0024	-28.4518	-34.3522
2.7325	-19.4207	-27.191	-28.4936	-34.4237
2.7364	-19.4734	-27.3821	-28.5362	-34.4933
2.7403	-19.5257	-27.5756	-28.5795	-34.561
2.7442	-19.5776	-27.7716	-28.6235	-34.6267
2.7481	-19.6291	-27.9702	-28.6684	-34.6904
2.752	-19.6801	-28.1715	-28.714	-34.7522
2.7559	-19.7306	-28.3754	-28.7604	-34.8119
2.7598	-19.7807	-28.5821	-28.8077	-34.8696
2.7637	-19.8301	-28.7916	-28.8558	-34.9252
2.7676	-19.8791	-29.0039	-28.9049	-34.9789
2.7715	-19.9274	-29.2193	-28.9549	-35.0306
2.7754	-19.9751	-29.4376	-29.0059	-35.0804
2.7793	-20.0223	-29.6591	-29.0579	-35.1282
2.7832	-20.0687	-29.8837	-29.1109	-35.1742
2.7871	-20.1145	-30.1116	-29.165	-35.2182
2.791	-20.1596	-30.3428	-29.2202	-35.2605
2.7949	-20.204	-30.5775	-29.2765	-35.301
2.7988	-20.2476	-30.8157	-29.3339	-35.3398
2.8027	-20.2905	-31.0576	-29.3926	-35.3769
2.8066	-20.3327	-31.3032	-29.4524	-35.4125
2.8105	-20.374	-31.5527	-29.5136	-35.4465
2.8144	-20.4146	-31.8062	-29.576	-35.4791
2.8183	-20.4543	-32.0638	-29.6397	-35.5103
2.8222	-20.4933	-32.3257	-29.7048	-35.5401
2.8261	-20.5314	-32.592	-29.7713	-35.5688
2.83	-20.5686	-32.8628	-29.8392	-35.5963
2.8339	-20.605	-33.1384	-29.9086	-35.6227
2.8378	-20.6406	-33.4188	-29.9795	-35.6482
2.8417	-20.6753	-33.7044	-30.0519	-35.6727
2.8456	-20.7091	-33.9952	-30.1259	-35.6964
2.8495	-20.7421	-34.2915	-30.2015	-35.7194
2.8534	-20.7743	-34.5935	-30.2787	-35.7418
2.8573	-20.8055	-34.9015	-30.3576	-35.7635
2.8612	-20.8359	-35.2157	-30.4383	-35.7848
2.8651	-20.8655	-35.5364	-30.5206	-35.8057
2.869	-20.8942	-35.8639	-30.6048	-35.8263
2.8729	-20.9221	-36.1984	-30.6909	-35.8466
2.8768	-20.9491	-36.5404	-30.7787	-35.8669
2.8807	-20.9754	-36.8902	-30.8686	-35.887
2.8846	-21.0008	-37.2482	-30.9603	-35.9071
2.8885	-21.0255	-37.6149	-31.0541	-35.9274
2.8924	-21.0494	-37.9906	-31.1499	-35.9477
2.8963	-21.0725	-38.3759	-31.2478	-35.9684
2.9002	-21.095	-38.7713	-31.3479	-35.9893
2.9041	-21.1167	-39.1774	-31.4501	-36.0106
2.908	-21.1377	-39.5948	-31.5545	-36.0324
2.9119	-21.158	-40.0241	-31.6612	-36.0547
2.9158	-21.1777	-40.4662	-31.7702	-36.0775
2.9197	-21.1968	-40.9218	-31.8816	-36.101
2.9236	-21.2153	-41.3917	-31.9954	-36.1252
2.9275	-21.2333	-41.8767	-32.1116	-36.1501
2.9314	-21.2507	-42.3778	-32.2304	-36.1759
2.9353	-21.2676	-42.896	-32.3518	-36.2026
2.9392	-21.284	-43.4323	-32.4758	-36.2301
2.9431	-21.3	-43.9875	-32.6025	-36.2587
2.947	-21.3156	-44.5625	-32.7319	-36.2883
2.9509	-21.3308	-45.158	-32.8641	-36.3189
2.9548	-21.3457	-45.7746	-32.9992	-36.3507
2.9587	-21.3602	-46.4119	-33.1373	-36.3837
2.9626	-21.3745	-47.0693	-33.2784	-36.4178
2.9665	-21.3885	-47.7445	-33.4225	-36.4533
2.9704	-21.4023	-48.4335	-33.5698	-36.49
2.9743	-21.4159	-49.1298	-33.7202	-36.5281
2.9782	-21.4294	-49.8226	-33.874	-36.5675
2.9821	-21.4428	-50.4963	-34.0312	-36.6084
2.986	-21.4561	-51.1293	-34.1918	-36.6507
2.9899	-21.4694	-51.6936	-34.356	-36.6945
2.9938	-21.4826	-52.157	-34.5238	-36.7398
2.9977	-21.4959	-52.488	-34.6953	-36.7867
3.0016	-21.5092	-52.663	-34.8706	-36.8352
3.0055	-21.5227	-52.6737	-35.0498	-36.8853
3.0094	-21.5362	-52.5293	-35.2331	-36.937
3.0133	-21.55	-52.254	-35.4205	-36.9904
3.0172	-21.5639	-51.8795	-35.6121	-37.0455
3.0211	-21.578	-51.4378	-35.808	-37.1024
3.025	-21.5924	-50.9563	-36.0085	-37.161
3.0289	-21.6071	-50.4566	-36.2135	-37.2214
3.0328	-21.6221	-49.9537	-36.4232	-37.2837
3.0367	-21.6375	-49.458	-36.6378	-37.3478
3.0406	-21.6532	-48.9759	-36.8574	-37.4137
3.0445	-21.6693	-48.5113	-37.0822	-37.4816
3.0484	-21.6859	-48.0661	-37.3122	-37.5513
3.0523	-21.703	-47.6412	-37.5476	-37.6231
3.0562	-21.7205	-47.2364	-37.7886	-37.6968
3.0601	-21.7386	-46.8514	-38.0354	-37.7724
3.064	-21.7572	-46.4852	-38.2881	-37.8502
3.0679	-21.7764	-46.1371	-38.5469	-37.9299
3.0718	-21.7962	-45.806	-38.8119	-38.0117
3.0757	-21.8166	-45.4908	-39.0834	-38.0956
3.0796	-21.8376	-45.1906	-39.3614	-38.1816
3.0835	-21.8594	-44.9043	-39.6461	-38.2698
3.0874	-21.8818	-44.631	-39.9378	-38.3601
3.0913	-21.905	-44.3699	-40.2365	-38.4526
3.0952	-21.9289	-44.1201	-40.5424	-38.5473
3.0991	-21.9535	-43.8808	-40.8555	-38.6442
3.103	-21.979	-43.6513	-41.176	-38.7433
3.1069	-22.0052	-43.4308	-41.5039	-38.8447
3.1108	-22.0323	-43.2188	-41.8391	-38.9484
3.1147	-22.0602	-43.0147	-42.1816	-39.0544
3.1186	-22.089	-42.8178	-42.5312	-39.1628
3.1225	-22.1187	-42.6278	-42.8876	-39.2735
3.1264	-22.1492	-42.444	-43.2503	-39.3865
3.1303	-22.1807	-42.266	-43.6189	-39.5019
3.1342	-22.2131	-42.0934	-43.9924	-39.6197
3.1381	-22.2465	-41.9258	-44.3697	-39.74
3.142	-22.2808	-41.7628	-44.7495	-39.8626
3.1459	-22.3161	-41.6041	-45.13	-39.9877
3.1498	-22.3524	-41.4493	-45.5089	-40.1153
3.1537	-22.3898	-41.2981	-45.8834	-40.2454
3.1576	-22.4281	-41.1502	-46.2503	-40.3779
3.1615	-22.4675	-41.0053	-46.6057	-40.5129
3.1654	-22.5079	-40.8632	-46.9451	-40.6504
3.1693	-22.5494	-40.7236	-47.2636	-40.7905
3.1732	-22.592	-40.5863	-47.5557	-40.933
3.1771	-22.6356	-40.4511	-47.816	-41.078
3.181	-22.6804	-40.3177	-48.0393	-41.2256
3.1849	-22.7262	-40.186	-48.2209	-41.3756
3.1888	-22.7732	-40.0558	-48.357	-41.5281
3.1927	-22.8213	-39.927	-48.4454	-41.6831
3.1966	-22.8705	-39.7993	-48.4854	-41.8405
3.2005	-22.9209	-39.6726	-48.4779	-42.0004
3.2044	-22.9725	-39.5469	-48.4254	-42.1626
3.2083	-23.0252	-39.4219	-48.3319	-42.3272
3.2122	-23.0791	-39.2976	-48.2021	-42.4941
3.2161	-23.1341	-39.1738	-48.0413	-42.6632
3.22	-23.1904	-39.0505	-47.8551	-42.8345
3.2239	-23.2478	-38.9276	-47.6487	-43.0079
3.2278	-23.3064	-38.805	-47.4271	-43.1833
3.2317	-23.3663	-38.6826	-47.1947	-43.3606
3.2356	-23.4273	-38.5605	-46.9553	-43.5397
3.2395	-23.4895	-38.4384	-46.7122	-43.7205
3.2434	-23.553	-38.3164	-46.468	-43.9028
3.2473	-23.6177	-38.1945	-46.2249	-44.0864
3.2512	-23.6836	-38.0726	-45.9847	-44.2713
3.2551	-23.7507	-37.9507	-45.7488	-44.457
3.259	-23.8191	-37.8288	-45.5182	-44.6435
3.2629	-23.8887	-37.7068	-45.2937	-44.8305
3.2668	-23.9595	-37.5849	-45.076	-45.0176
3.2707	-24.0315	-37.4628	-44.8654	-45.2046
3.2746	-24.1048	-37.3408	-44.6622	-45.3912
3.2785	-24.1792	-37.2187	-44.4666	-45.577
3.2824	-24.2549	-37.0967	-44.2788	-45.7615
3.2863	-24.3319	-36.9746	-44.0986	-45.9445
3.2902	-24.41	-36.8526	-43.9262	-46.1253
3.2941	-24.4894	-36.7307	-43.7614	-46.3035
3.298	-24.57	-36.6088	-43.6041	-46.4787
3.3019	-24.6517	-36.4871	-43.4543	-46.6503
3.3058	-24.7347	-36.3655	-43.3117	-46.8177
3.3097	-24.8189	-36.2441	-43.1763	-46.9804
3.3136	-24.9042	-36.1229	-43.0479	-47.1378
3.3175	-24.9907	-36.002	-42.9263	-47.2893
3.3214	-25.0784	-35.8813	-42.8115	-47.4343
3.3253	-25.1672	-35.761	-42.7031	-47.5723
3.3292	-25.2572	-35.6411	-42.6011	-47.7028
3.3331	-25.3483	-35.5216	-42.5054	-47.8252
3.337	-25.4405	-35.4025	-42.4157	-47.9391
3.3409	-25.5338	-35.284	-42.3319	-48.044
3.3448	-25.6282	-35.1659	-42.2539	-48.1396
3.3487	-25.7237	-35.0485	-42.1815	-48.2257
3.3526	-25.8202	-34.9317	-42.1146	-48.302
3.3565	-25.9177	-34.8155	-42.053	-48.3684
3.3604	-26.0162	-34.7	-41.9967	-48.4249
3.3643	-26.1157	-34.5853	-41.9455	-48.4715
3.3682	-26.2162	-34.4713	-41.8992	-48.5083
3.3721	-26.3176	-34.3582	-41.8577	-48.5356
3.376	-26.4199	-34.2459	-41.821	-48.5536
3.3799	-26.5231	-34.1344	-41.7888	-48.5627
3.3838	-26.6271	-34.0239	-41.7612	-48.5633
3.3877	-26.7319	-33.9143	-41.7378	-48.5559
3.3916	-26.8375	-33.8058	-41.7188	-48.541
3.3955	-26.9438	-33.6982	-41.7038	-48.5191
3.3994	-27.0508	-33.5917	-41.6928	-48.4908
3.4033	-27.1585	-33.4862	-41.6857	-48.4566
3.4072	-27.2669	-33.3819	-41.6824	-48.4173
3.4111	-27.3757	-33.2786	-41.6827	-48.3732
3.415	-27.4852	-33.1765	-41.6865	-48.325
3.4189	-27.5951	-33.0756	-41.6937	-48.2732
3.4228	-27.7055	-32.9759	-41.7041	-48.2184
3.4267	-27.8162	-32.8774	-41.7176	-48.1611
3.4306	-27.9273	-32.7802	-41.7341	-48.1017
3.4345	-28.0387	-32.6842	-41.7534	-48.0406
3.4384	-28.1503	-32.5894	-41.7754	-47.9784
3.4423	-28.262	-32.496	-41.7999	-47.9153
3.4462	-28.3739	-32.4039	-41.8267	-47.8518
3.4501	-28.4859	-32.3131	-41.8557	-47.7881
3.454	-28.5978	-32.2237	-41.8866	-47.7245
3.4579	-28.7097	-32.1356	-41.9194	-47.6613
3.4618	-28.8214	-32.0489	-41.9537	-47.5988
3.4657	-28.933	-31.9635	-41.9895	-47.5371
3.4696	-29.0442	-31.8796	-42.0263	-47.4765
3.4735	-29.1552	-31.797	-42.0641	-47.417
3.4774	-29.2658	-31.7158	-42.1026	-47.3589
3.4813	-29.3759	-31.6361	-42.1416	-47.3022
3.4852	-29.4855	-31.5578	-42.1807	-47.2471
3.4891	-29.5945	-31.4809	-42.2197	-47.1936
3.493	-29.7029	-31.4054	-42.2583	-47.1418
3.4969	-29.8105	-31.3313	-42.2963	-47.0918
3.5008	-29.9174	-31.2587	-42.3333	-47.0436
3.5047	-30.0234	-31.1876	-42.3691	-46.9971
3.5086	-30.1286	-31.1178	-42.4033	-46.9525
3.5125	-30.2328	-31.0495	-42.4356	-46.9097
3.5164	-30.336	-30.9826	-42.4657	-46.8686
3.5203	-30.4381	-30.9172	-42.4934	-46.8293
3.5242	-30.5391	-30.8532	-42.5182	-46.7918
3.5281	-30.639	-30.7906	-42.5399	-46.7559
3.532	-30.7376	-30.7294	-42.5583	-46.7216
3.5359	-30.8351	-30.6697	-42.5729	-46.6889
3.5398	-30.9313	-30.6113	-42.5837	-46.6576
3.5437	-31.0261	-30.5544	-42.5902	-46.6278
3.5476	-31.1197	-30.4988	-42.5924	-46.5993
3.5515	-31.2119	-30.4447	-42.59	-46.5719
3.5554	-31.3028	-30.3919	-42.5828	-46.5457
3.5593	-31.3923	-30.3404	-42.5708	-46.5204
3.5632	-31.4804	-30.2903	-42.5537	-46.4961
3.5671	-31.5672	-30.2416	-42.5315	-46.4724
3.571	-31.6526	-30.1941	-42.5042	-46.4494
3.5749	-31.7367	-30.148	-42.4718	-46.4268
3.5788	-31.8194	-30.1031	-42.4343	-46.4046
3.5827	-31.9009	-30.0595	-42.3917	-46.3826
3.5866	-31.981	-30.0172	-42.3442	-46.3606
3.5905	-32.0599	-29.9761	-42.2919	-46.3385
3.5944	-32.1376	-29.9361	-42.2349	-46.3161
3.5983	-32.2141	-29.8974	-42.1735	-46.2932
3.6022	-32.2896	-29.8599	-42.1078	-46.2698
3.6061	-32.3639	-29.8234	-42.038	-46.2456
3.61	-32.4373	-29.7881	-41.9645	-46.2204
3.6139	-32.5097	-29.7538	-41.8874	-46.1942
3.6178	-32.5812	-29.7206	-41.8071	-46.1668
3.6217	-32.6519	-29.6885	-41.7238	-46.1379
3.6256	-32.7218	-29.6573	-41.6378	-46.1075
3.6295	-32.7911	-29.627	-41.5495	-46.0754
3.6334	-32.8597	-29.5977	-41.4591	-46.0414
3.6373	-32.9279	-29.5693	-41.3668	-46.0055
3.6412	-32.9956	-29.5417	-41.2731	-45.9674
3.6451	-33.0629	-29.5149	-41.1782	-45.9272
3.649	-33.13	-29.4889	-41.0823	-45.8846
3.6529	-33.1968	-29.4636	-40.9857	-45.8396
3.6568	-33.2635	-29.4389	-40.8888	-45.7921
3.6607	-33.3302	-29.415	-40.7917	-45.7421
3.6646	-33.3969	-29.3916	-40.6946	-45.6894
3.6685	-33.4637	-29.3688	-40.5979	-45.6341
3.6724	-33.5308	-29.3464	-40.5017	-45.576
3.6763	-33.5981	-29.3245	-40.4062	-45.5153
3.6802	-33.6657	-29.303	-40.3117	-45.4518
3.6841	-33.7338	-29.2819	-40.2183	-45.3857
3.688	-33.8024	-29.261	-40.1262	-45.3169
3.6919	-33.8716	-29.2404	-40.0356	-45.2455
3.6958	-33.9414	-29.22	-39.9465	-45.1716
3.6997	-34.0119	-29.1997	-39.8593	-45.0952
3.7036	-34.0832	-29.1794	-39.7739	-45.0163
3.7075	-34.1553	-29.1592	-39.6906	-44.9352
3.7114	-34.2284	-29.1389	-39.6094	-44.8518
3.7153	-34.3023	-29.1186	-39.5305	-44.7664
3.7192	-34.3773	-29.0981	-39.4539	-44.679
3.7231	-34.4534	-29.0773	-39.3798	-44.5898
3.727	-34.5305	-29.0563	-39.3083	-44.4988
3.7309	-34.6088	-29.035	-39.2394	-44.4063
3.7348	-34.6883	-29.0133	-39.1733	-44.3124
3.7387	-34.7689	-28.9912	-39.11	-44.2172
3.7426	-34.8509	-28.9685	-39.0496	-44.1209
3.7465	-34.9341	-28.9454	-38.9921	-44.0236
3.7504	-35.0185	-28.9216	-38.9377	-43.9254
3.7543	-35.1043	-28.8971	-38.8863	-43.8267
3.7582	-35.1914	-28.872	-38.8382	-43.7274
3.7621	-35.2798	-28.8462	-38.7932	-43.6277
3.766	-35.3695	-28.8195	-38.7515	-43.5278
3.7699	-35.4605	-28.792	-38.7132	-43.4278
3.7738	-35.5528	-28.7637	-38.6783	-43.3279
3.7777	-35.6464	-28.7344	-38.6468	-43.2282
3.7816	-35.7413	-28.7042	-38.6188	-43.1288
3.7855	-35.8373	-28.6731	-38.5944	-43.0299
3.7894	-35.9345	-28.6409	-38.5736	-42.9316
3.7933	-36.0329	-28.6078	-38.5565	-42.834
3.7972	-36.1323	-28.5736	-38.5432	-42.7372
3.8011	-36.2327	-28.5383	-38.5336	-42.6413
3.805	-36.334	-28.502	-38.5278	-42.5465
3.8089	-36.4362	-28.4646	-38.526	-42.4528
3.8128	-36.5391	-28.4262	-38.5282	-42.3604
3.8167	-36.6427	-28.3867	-38.5344	-42.2693
3.8206	-36.7468	-28.3461	-38.5447	-42.1797
3.8245	-36.8513	-28.3044	-38.5591	-42.0916
3.8284	-36.9562	-28.2617	-38.5778	-42.005
3.8323	-37.0611	-28.2179	-38.6009	-41.9202
3.8362	-37.1661	-28.1732	-38.6283	-41.8371
3.8401	-37.2709	-28.1274	-38.6602	-41.7558
3.844	-37.3753	-28.0807	-38.6967	-41.6765
3.8479	-37.4792	-28.0331	-38.7378	-41.5991
3.8518	-37.5824	-27.9845	-38.7837	-41.5237
3.8557	-37.6847	-27.9351	-38.8344	-41.4504
3.8596	-37.7859	-27.8849	-38.8901	-41.3793
3.8635	-37.8857	-27.8339	-38.9509	-41.3103
3.8674	-37.984	-27.7821	-39.0168	-41.2436
3.8713	-38.0805	-27.7297	-39.0881	-41.1792
3.8752	-38.175	-27.6766	-39.1648	-41.1172
3.8791	-38.2673	-27.623	-39.2471	-41.0575
3.883	-38.3571	-27.5688	-39.3351	-41.0003
3.8869	-38.4442	-27.5142	-39.4291	-40.9456
3.8908	-38.5285	-27.4591	-39.5291	-40.8934
3.8947	-38.6096	-27.4037	-39.6354	-40.8438
3.8986	-38.6874	-27.348	-39.7481	-40.7969
3.9025	-38.7618	-27.2921	-39.8675	-40.7525
3.9064	-38.8324	-27.236	-39.9938	-40.7109
3.9103	-38.8992	-27.1797	-40.1272	-40.672
3.9142	-38.9621	-27.1235	-40.268	-40.6359
3.9181	-39.0209	-27.0672	-40.4165	-40.6026
3.922	-39.0755	-27.011	-40.573	-40.5722
3.9259	-39.1259	-26.9549	-40.7378	-40.5446
3.9298	-39.172	-26.899	-40.9112	-40.52
3.9337	-39.2139	-26.8433	-41.0937	-40.4983
3.9376	-39.2515	-26.788	-41.2856	-40.4797
3.9415	-39.2849	-26.733	-41.4875	-40.4641
3.9454	-39.3141	-26.6785	-41.6997	-40.4515
3.9493	-39.3393	-26.6244	-41.9229	-40.4421
3.9532	-39.3606	-26.5709	-42.1577	-40.4359
3.9571	-39.3782	-26.5179	-42.4046	-40.4329
3.961	-39.3923	-26.4656	-42.6644	-40.4331
3.9649	-39.4029	-26.414	-42.9378	-40.4365
3.9688	-39.4105	-26.3631	-43.2258	-40.4434
3.9727	-39.4152	-26.313	-43.5293	-40.4535
3.9766	-39.4172	-26.2638	-43.8494	-40.4671
3.9805	-39.4169	-26.2154	-44.1871	-40.4842
3.9844	-39.4146	-26.168	-44.544	-40.5048
3.9883	-39.4104	-26.1215	-44.9213	-40.5289
3.9922	-39.4049	-26.0761	-45.3207	-40.5566
3.9961	-39.3981	-26.0317	-45.7441	-40.588
4	-39.3905	-25.9884	-46.1934	-40.6231

## Sheet: Figure 8
Frequency / GHz	Wp=3.7 mm	Wp=4.15 mm (Proposed)	Wp= 4.60 mm	Wp = 5.0 mm	Wp = 5.55 mm
0.1039	-1.80777	0.635211	4.04315	2.14788	0.596274
0.1078	-1.81262	0.630923	4.03916	2.14335	0.589657
0.1117	-1.8176	0.626496	4.03503	2.13867	0.582853
0.1156	-1.82272	0.621932	4.03077	2.13387	0.57587
0.1195	-1.82797	0.617234	4.02637	2.12893	0.568714
0.1234	-1.83334	0.612405	4.02185	2.12386	0.561393
0.1273	-1.83884	0.607447	4.01719	2.11867	0.553913
0.1312	-1.84446	0.602364	4.0124	2.11336	0.546282
0.1351	-1.8502	0.597158	4.00749	2.10793	0.538509
0.139	-1.85604	0.591834	4.00245	2.10239	0.530599
0.1429	-1.862	0.586393	3.99729	2.09673	0.522563
0.1468	-1.86805	0.580837	3.992	2.09097	0.514408
0.1507	-1.8742	0.575174	3.98659	2.08511	0.50614
0.1546	-1.88045	0.569402	3.98107	2.07914	0.497769
0.1585	-1.88678	0.563527	3.97543	2.07308	0.489302
0.1624	-1.8932	0.557551	3.96967	2.06692	0.480748
0.1663	-1.89969	0.55148	3.9638	2.06068	0.472114
0.1702	-1.90627	0.545314	3.95782	2.05435	0.463409
0.1741	-1.91291	0.539058	3.95173	2.04794	0.454642
0.178	-1.91962	0.532716	3.94554	2.04145	0.445819
0.1819	-1.92639	0.526291	3.93924	2.03489	0.436948
0.1858	-1.93322	0.519785	3.93285	2.02825	0.428038
0.1897	-1.9401	0.513204	3.92635	2.02155	0.419097
0.1936	-1.94703	0.50655	3.91976	2.01479	0.410134
0.1975	-1.95401	0.499826	3.91307	2.00796	0.401153
0.2014	-1.96102	0.493037	3.9063	2.00109	0.392164
0.2053	-1.96808	0.486185	3.89943	1.99415	0.383175
0.2092	-1.97516	0.479274	3.89248	1.98718	0.374192
0.2131	-1.98227	0.472309	3.88545	1.98015	0.365224
0.217	-1.98941	0.46529	3.87834	1.97309	0.356275
0.2209	-1.99656	0.458224	3.87115	1.96598	0.347354
0.2248	-2.00373	0.451112	3.86389	1.95885	0.338467
0.2287	-2.01091	0.443959	3.85655	1.95168	0.329621
0.2326	-2.01811	0.436767	3.84916	1.94449	0.320822
0.2365	-2.0253	0.42954	3.84169	1.93727	0.312076
0.2404	-2.0325	0.422281	3.83416	1.93003	0.303387
0.2443	-2.0397	0.414993	3.82658	1.92277	0.294764
0.2482	-2.04689	0.40768	3.81894	1.9155	0.286209
0.2521	-2.05408	0.400345	3.81124	1.90822	0.277729
0.256	-2.06125	0.39299	3.8035	1.90092	0.269328
0.2599	-2.06841	0.385619	3.79571	1.89363	0.26101
0.2638	-2.07556	0.378234	3.78788	1.88633	0.252779
0.2677	-2.08268	0.370839	3.78002	1.87903	0.244641
0.2716	-2.08979	0.363436	3.77211	1.87173	0.236596
0.2755	-2.09687	0.356029	3.76417	1.86444	0.22865
0.2794	-2.10392	0.348618	3.7562	1.85715	0.220805
0.2833	-2.11095	0.341207	3.74821	1.84988	0.213064
0.2872	-2.11795	0.333799	3.74019	1.84262	0.205428
0.2911	-2.12492	0.326397	3.73215	1.83537	0.1979
0.295	-2.13185	0.319002	3.7241	1.82813	0.190481
0.2989	-2.13875	0.311616	3.71603	1.82092	0.183174
0.3028	-2.14562	0.304242	3.70794	1.81372	0.175978
0.3067	-2.15244	0.296881	3.69986	1.80655	0.168893
0.3106	-2.15923	0.289536	3.69176	1.7994	0.161922
0.3145	-2.16599	0.282208	3.68367	1.79227	0.155062
0.3184	-2.1727	0.2749	3.67557	1.78517	0.148315
0.3223	-2.17937	0.267611	3.66748	1.7781	0.141679
0.3262	-2.18601	0.260346	3.65939	1.77106	0.135153
0.3301	-2.1926	0.253103	3.65132	1.76404	0.128737
0.334	-2.19916	0.245885	3.64325	1.75705	0.122427
0.3379	-2.20567	0.238693	3.6352	1.7501	0.116223
0.3418	-2.21214	0.231529	3.62716	1.74317	0.110124
0.3457	-2.21858	0.224392	3.61914	1.73628	0.104124
0.3496	-2.22497	0.217284	3.61115	1.72941	0.0982224
0.3535	-2.23133	0.210205	3.60317	1.72258	0.0924158
0.3574	-2.23765	0.203156	3.59522	1.71579	0.0867017
0.3613	-2.24393	0.196139	3.5873	1.70902	0.0810752
0.3652	-2.25017	0.189151	3.57941	1.70229	0.0755343
0.3691	-2.25638	0.182195	3.57154	1.69559	0.0700729
0.373	-2.26256	0.17527	3.56371	1.68892	0.0646877
0.3769	-2.2687	0.168377	3.55591	1.68228	0.0593752
0.3808	-2.27482	0.161514	3.54815	1.67567	0.0541296
0.3847	-2.2809	0.154683	3.54041	1.66909	0.048947
0.3886	-2.28695	0.147882	3.53272	1.66254	0.0438218
0.3925	-2.29298	0.141112	3.52506	1.65602	0.0387492
0.3964	-2.29899	0.134371	3.51744	1.64953	0.0337244
0.4003	-2.30497	0.127659	3.50986	1.64306	0.0287409
0.4042	-2.31093	0.120976	3.50232	1.63662	0.0237956
0.4081	-2.31687	0.11432	3.49482	1.6302	0.01888
0.412	-2.3228	0.10769	3.48735	1.6238	0.0139904
0.4159	-2.32871	0.101087	3.47993	1.61743	0.0091207
0.4198	-2.33461	0.0945065	3.47254	1.61107	0.0042653
0.4237	-2.3405	0.0879499	3.4652	1.60473	-0.0005818
0.4276	-2.34638	0.0814146	3.45789	1.59841	-0.0054268
0.4315	-2.35226	0.0749013	3.45062	1.5921	-0.0102751
0.4354	-2.35813	0.0684052	3.44338	1.58581	-0.0151331
0.4393	-2.364	0.0619271	3.43618	1.57952	-0.0200059
0.4432	-2.36987	0.0554638	3.42902	1.57325	-0.0248999
0.4471	-2.37575	0.0490146	3.42189	1.56698	-0.0298201
0.451	-2.38163	0.0425764	3.41479	1.56071	-0.0347729
0.4549	-2.38753	0.0361489	3.40772	1.55445	-0.039764
0.4588	-2.39343	0.0297297	3.40068	1.54819	-0.0447988
0.4627	-2.39935	0.0233153	3.39367	1.54192	-0.0498836
0.4666	-2.40529	0.0169059	3.38668	1.53566	-0.0550221
0.4705	-2.41124	0.0104973	3.37972	1.52938	-0.0602215
0.4744	-2.41722	0.0040871	3.37277	1.5231	-0.0654866
0.4783	-2.42322	-0.0023239	3.36584	1.5168	-0.0708222
0.4822	-2.42925	-0.008742	3.35893	1.51049	-0.0762335
0.4861	-2.43531	-0.0151679	3.35204	1.50417	-0.081725
0.49	-2.4414	-0.021604	3.34515	1.49783	-0.0873022
0.4939	-2.44752	-0.0280534	3.33827	1.49146	-0.0929695
0.4978	-2.45369	-0.0345167	3.33139	1.48507	-0.098731
0.5017	-2.45989	-0.0409996	3.32452	1.47866	-0.104592
0.5056	-2.46613	-0.0475028	3.31764	1.47221	-0.110555
0.5095	-2.47242	-0.0540299	3.31076	1.46573	-0.116626
0.5134	-2.47875	-0.0605826	3.30387	1.45922	-0.122806
0.5173	-2.48513	-0.0671648	3.29696	1.45268	-0.129101
0.5212	-2.49157	-0.0737789	3.29004	1.44609	-0.135514
0.5251	-2.49806	-0.0804277	3.2831	1.43946	-0.142049
0.529	-2.5046	-0.0871137	3.27613	1.43278	-0.148707
0.5329	-2.5112	-0.0938405	3.26914	1.42606	-0.155493
0.5368	-2.51787	-0.100611	3.26211	1.41928	-0.162408
0.5407	-2.5246	-0.107428	3.25505	1.41246	-0.169454
0.5446	-2.53139	-0.114294	3.24794	1.40557	-0.176636
0.5485	-2.53825	-0.121212	3.2408	1.39863	-0.183955
0.5524	-2.54518	-0.128186	3.2336	1.39163	-0.191411
0.5563	-2.55218	-0.135218	3.22635	1.38456	-0.199009
0.5602	-2.55925	-0.142312	3.21904	1.37742	-0.206749
0.5641	-2.5664	-0.149471	3.21167	1.37021	-0.214632
0.568	-2.57363	-0.156698	3.20422	1.36293	-0.222659
0.5719	-2.58094	-0.163995	3.19671	1.35558	-0.230832
0.5758	-2.58834	-0.171367	3.18913	1.34815	-0.239152
0.5797	-2.59581	-0.178816	3.18146	1.34063	-0.247618
0.5836	-2.60338	-0.186345	3.1737	1.33303	-0.256232
0.5875	-2.61103	-0.193959	3.16585	1.32534	-0.264993
0.5914	-2.61877	-0.201659	3.15791	1.31757	-0.273904
0.5953	-2.62661	-0.209448	3.14987	1.3097	-0.282963
0.5992	-2.63454	-0.217332	3.14172	1.30173	-0.29217
0.6031	-2.64257	-0.225312	3.13346	1.29366	-0.301525
0.607	-2.6507	-0.233393	3.12508	1.2855	-0.311029
0.6109	-2.65893	-0.241577	3.11659	1.27723	-0.320678
0.6148	-2.66726	-0.249866	3.10797	1.26885	-0.330474
0.6187	-2.6757	-0.258267	3.09921	1.26036	-0.340418
0.6226	-2.68425	-0.266782	3.09033	1.25175	-0.350505
0.6265	-2.6929	-0.275413	3.0813	1.24303	-0.360738
0.6304	-2.70168	-0.284165	3.07213	1.23419	-0.371113
0.6343	-2.71056	-0.29304	3.0628	1.22522	-0.381631
0.6382	-2.71957	-0.302044	3.05333	1.21613	-0.392291
0.6421	-2.72869	-0.311178	3.04369	1.20691	-0.403091
0.646	-2.73794	-0.320447	3.03388	1.19755	-0.41403
0.6499	-2.74731	-0.329855	3.02391	1.18806	-0.425108
0.6538	-2.75681	-0.339404	3.01376	1.17843	-0.436322
0.6577	-2.76644	-0.349099	3.00342	1.16865	-0.447674
0.6616	-2.77621	-0.358944	2.99291	1.15873	-0.459158
0.6655	-2.78611	-0.368942	2.9822	1.14866	-0.470777
0.6694	-2.79615	-0.379098	2.97129	1.13843	-0.482528
0.6733	-2.80633	-0.389414	2.96019	1.12804	-0.494411
0.6772	-2.81666	-0.399897	2.94888	1.1175	-0.506424
0.6811	-2.82713	-0.410548	2.93735	1.10678	-0.518567
0.685	-2.83776	-0.421371	2.92561	1.0959	-0.530839
0.6889	-2.84854	-0.432373	2.91365	1.08485	-0.543238
0.6928	-2.85949	-0.443557	2.90147	1.07361	-0.555766
0.6967	-2.87059	-0.454925	2.88905	1.0622	-0.568419
0.7006	-2.88186	-0.466485	2.87639	1.0506	-0.5812
0.7045	-2.89331	-0.478239	2.8635	1.03881	-0.594107
0.7084	-2.90492	-0.490194	2.85035	1.02682	-0.607139
0.7123	-2.91672	-0.50235	2.83696	1.01464	-0.620298
0.7162	-2.9287	-0.514716	2.8233	1.00225	-0.633583
0.7201	-2.94086	-0.527295	2.80938	0.989654	-0.646995
0.724	-2.95322	-0.540091	2.7952	0.976843	-0.660534
0.7279	-2.96577	-0.553111	2.78074	0.963817	-0.674201
0.7318	-2.97852	-0.566359	2.76601	0.950566	-0.687998
0.7357	-2.99148	-0.579839	2.75099	0.937088	-0.701924
0.7396	-3.00465	-0.593558	2.73568	0.923376	-0.715983
0.7435	-3.01804	-0.607519	2.72008	0.909426	-0.730174
0.7474	-3.03165	-0.62173	2.70418	0.895231	-0.744501
0.7513	-3.04548	-0.636194	2.68797	0.880787	-0.758965
0.7552	-3.05955	-0.650918	2.67145	0.866088	-0.773569
0.7591	-3.07385	-0.665907	2.65462	0.851127	-0.788316
0.763	-3.0884	-0.681167	2.63746	0.835901	-0.803207
0.7669	-3.1032	-0.696704	2.61998	0.820402	-0.818249
0.7708	-3.11825	-0.712524	2.60217	0.804623	-0.833442
0.7747	-3.13357	-0.728632	2.58401	0.78856	-0.848791
0.7786	-3.14916	-0.745035	2.56552	0.772206	-0.864301
0.7825	-3.16502	-0.761739	2.54667	0.755553	-0.879974
0.7864	-3.18117	-0.778751	2.52746	0.738597	-0.895817
0.7903	-3.1976	-0.796077	2.5079	0.721329	-0.911833
0.7942	-3.21433	-0.813722	2.48797	0.703744	-0.92803
0.7981	-3.23137	-0.831695	2.46766	0.685834	-0.944411
0.802	-3.24871	-0.850002	2.44697	0.667592	-0.960984
0.8059	-3.26638	-0.86865	2.4259	0.649011	-0.977753
0.8098	-3.28437	-0.887646	2.40444	0.630085	-0.994725
0.8137	-3.3027	-0.906996	2.38257	0.610804	-1.01191
0.8176	-3.32136	-0.926709	2.36031	0.591162	-1.02931
0.8215	-3.34038	-0.946789	2.33763	0.571152	-1.04694
0.8254	-3.35975	-0.967248	2.31453	0.550766	-1.06479
0.8293	-3.3795	-0.98809	2.29101	0.529995	-1.08289
0.8332	-3.39961	-1.00932	2.26706	0.508834	-1.10124
0.8371	-3.42011	-1.03096	2.24267	0.48727	-1.11985
0.841	-3.441	-1.053	2.21784	0.4653	-1.13872
0.8449	-3.46229	-1.07546	2.19255	0.442913	-1.15787
0.8488	-3.48399	-1.09834	2.16681	0.4201	-1.1773
0.8527	-3.50611	-1.12165	2.1406	0.396856	-1.19703
0.8566	-3.52866	-1.1454	2.11392	0.373169	-1.21706
0.8605	-3.55164	-1.16959	2.08676	0.349031	-1.2374
0.8644	-3.57507	-1.19425	2.05911	0.324435	-1.25808
0.8683	-3.59896	-1.21937	2.03096	0.299371	-1.27909
0.8722	-3.62331	-1.24496	2.00232	0.27383	-1.30044
0.8761	-3.64813	-1.27103	1.97316	0.247803	-1.32216
0.88	-3.67344	-1.2976	1.94349	0.221282	-1.34424
0.8839	-3.69924	-1.32466	1.91329	0.194257	-1.36671
0.8878	-3.72555	-1.35223	1.88256	0.166719	-1.38957
0.8917	-3.75236	-1.38032	1.85129	0.138659	-1.41284
0.8956	-3.7797	-1.40894	1.81948	0.110067	-1.43652
0.8995	-3.80758	-1.43809	1.7871	0.0809347	-1.46064
0.9034	-3.83599	-1.46778	1.75416	0.0512528	-1.4852
0.9073	-3.86496	-1.49803	1.72065	0.0210097	-1.51021
0.9112	-3.89449	-1.52884	1.68655	-0.0098006	-1.53569
0.9151	-3.92459	-1.56022	1.65187	-0.0411912	-1.56166
0.919	-3.95528	-1.59218	1.61659	-0.0731688	-1.58812
0.9229	-3.98655	-1.62474	1.5807	-0.105745	-1.6151
0.9268	-4.01843	-1.65789	1.5442	-0.138928	-1.64259
0.9307	-4.05093	-1.69165	1.50708	-0.172727	-1.67062
0.9346	-4.08404	-1.72603	1.46932	-0.207153	-1.6992
0.9385	-4.11779	-1.76104	1.43093	-0.242215	-1.72835
0.9424	-4.15218	-1.79668	1.39189	-0.277923	-1.75807
0.9463	-4.18723	-1.83297	1.35218	-0.314285	-1.78839
0.9502	-4.22293	-1.86992	1.31182	-0.351312	-1.81932
0.9541	-4.25931	-1.90753	1.27078	-0.389013	-1.85086
0.958	-4.29637	-1.94582	1.22905	-0.427398	-1.88305
0.9619	-4.33412	-1.98479	1.18663	-0.466475	-1.91588
0.9658	-4.37258	-2.02445	1.14352	-0.506255	-1.94938
0.9697	-4.41174	-2.06482	1.09969	-0.546746	-1.98355
0.9736	-4.45163	-2.10589	1.05514	-0.587958	-2.01843
0.9775	-4.49224	-2.14769	1.00987	-0.629899	-2.054
0.9814	-4.53359	-2.19022	0.963863	-0.672578	-2.09031
0.9853	-4.57569	-2.23348	0.917112	-0.716005	-2.12735
0.9892	-4.61855	-2.2775	0.869609	-0.760189	-2.16514
0.9931	-4.66217	-2.32226	0.821344	-0.805137	-2.2037
0.997	-4.70657	-2.3678	0.772312	-0.850857	-2.24304
1.0009	-4.75175	-2.4141	0.722502	-0.89736	-2.28318
1.0048	-4.79772	-2.46119	0.671905	-0.944651	-2.32413
1.0087	-4.84448	-2.50906	0.620517	-0.99274	-2.3659
1.0126	-4.89206	-2.55773	0.568328	-1.04163	-2.40852
1.0165	-4.94044	-2.6072	0.515329	-1.09134	-2.45199
1.0204	-4.98964	-2.65749	0.461515	-1.14186	-2.49633
1.0243	-5.03967	-2.70859	0.406877	-1.19321	-2.54155
1.0282	-5.09054	-2.76052	0.351409	-1.24539	-2.58767
1.0321	-5.14224	-2.81328	0.295104	-1.29842	-2.6347
1.036	-5.19479	-2.86689	0.237956	-1.35228	-2.68265
1.0399	-5.24818	-2.92133	0.179957	-1.407	-2.73155
1.0438	-5.30243	-2.97662	0.121103	-1.46257	-2.7814
1.0477	-5.35754	-3.03277	0.0613865	-1.51899	-2.83221
1.0516	-5.41352	-3.08978	0.0008042	-1.57629	-2.88401
1.0555	-5.47035	-3.14765	-0.0606484	-1.63445	-2.9368
1.0594	-5.52806	-3.20639	-0.122977	-1.69347	-2.9906
1.0633	-5.58663	-3.266	-0.186186	-1.75338	-3.04541
1.0672	-5.64608	-3.32648	-0.250276	-1.81415	-3.10126
1.0711	-5.7064	-3.38783	-0.315252	-1.8758	-3.15816
1.075	-5.76759	-3.45007	-0.381116	-1.93833	-3.21612
1.0789	-5.82966	-3.51318	-0.447868	-2.00173	-3.27514
1.0828	-5.89259	-3.57717	-0.515511	-2.06601	-3.33525
1.0867	-5.95639	-3.64203	-0.584043	-2.13116	-3.39645
1.0906	-6.02105	-3.70777	-0.653465	-2.19717	-3.45876
1.0945	-6.08658	-3.77438	-0.723774	-2.26406	-3.52218
1.0984	-6.15295	-3.84186	-0.794968	-2.3318	-3.58673
1.1023	-6.22018	-3.91021	-0.867044	-2.4004	-3.65242
1.1062	-6.28824	-3.97941	-0.939997	-2.46985	-3.71925
1.1101	-6.35713	-4.04946	-1.01382	-2.54014	-3.78724
1.114	-6.42684	-4.12036	-1.08851	-2.61126	-3.8564
1.1179	-6.49736	-4.1921	-1.16406	-2.6832	-3.92673
1.1218	-6.56868	-4.26466	-1.24045	-2.75594	-3.99825
1.1257	-6.64077	-4.33803	-1.31768	-2.82948	-4.07095
1.1296	-6.71363	-4.4122	-1.39573	-2.90379	-4.14485
1.1335	-6.78723	-4.48715	-1.4746	-2.97886	-4.21996
1.1374	-6.86155	-4.56287	-1.55426	-3.05468	-4.29627
1.1413	-6.93658	-4.63934	-1.63469	-3.13121	-4.3738
1.1452	-7.01228	-4.71654	-1.71589	-3.20844	-4.45254
1.1491	-7.08864	-4.79444	-1.79782	-3.28635	-4.53251
1.153	-7.16562	-4.87303	-1.88046	-3.36489	-4.6137
1.1569	-7.24319	-4.95226	-1.96379	-3.44406	-4.69611
1.1608	-7.32132	-5.03213	-2.04778	-3.5238	-4.77975
1.1647	-7.39997	-5.11258	-2.13239	-3.60409	-4.86462
1.1686	-7.47911	-5.1936	-2.21761	-3.6849	-4.9507
1.1725	-7.5587	-5.27513	-2.30338	-3.76617	-5.03801
1.1764	-7.63868	-5.35715	-2.38967	-3.84787	-5.12653
1.1803	-7.71901	-5.43961	-2.47644	-3.92995	-5.21626
1.1842	-7.79965	-5.52247	-2.56364	-4.01236	-5.30719
1.1881	-7.88054	-5.60567	-2.65123	-4.09505	-5.39931
1.192	-7.96161	-5.68917	-2.73915	-4.17797	-5.49261
1.1959	-8.04282	-5.7729	-2.82735	-4.26105	-5.58708
1.1998	-8.1241	-5.85682	-2.91577	-4.34424	-5.6827
1.2037	-8.20537	-5.94085	-3.00434	-4.42746	-5.77946
1.2076	-8.28658	-6.02494	-3.09301	-4.51064	-5.87733
1.2115	-8.36765	-6.10901	-3.18169	-4.59372	-5.9763
1.2154	-8.44849	-6.19299	-3.27032	-4.67661	-6.07634
1.2193	-8.52903	-6.2768	-3.35882	-4.75924	-6.17742
1.2232	-8.60918	-6.36036	-3.4471	-4.84151	-6.27951
1.2271	-8.68885	-6.44359	-3.53508	-4.92335	-6.38258
1.231	-8.76796	-6.5264	-3.62266	-5.00465	-6.48659
1.2349	-8.8464	-6.60869	-3.70976	-5.08532	-6.59151
1.2388	-8.92407	-6.69038	-3.79626	-5.16527	-6.69728
1.2427	-9.00088	-6.77135	-3.88208	-5.24439	-6.80386
1.2466	-9.07672	-6.85152	-3.9671	-5.32257	-6.9112
1.2505	-9.15149	-6.93076	-4.05121	-5.3997	-7.01924
1.2544	-9.22506	-7.00898	-4.1343	-5.47568	-7.12792
1.2583	-9.29734	-7.08605	-4.21625	-5.55039	-7.23718
1.2622	-9.3682	-7.16187	-4.29694	-5.62371	-7.34694
1.2661	-9.43753	-7.23632	-4.37625	-5.69553	-7.45713
1.27	-9.50522	-7.30929	-4.45406	-5.76573	-7.56767
1.2739	-9.57115	-7.38064	-4.53023	-5.83419	-7.67846
1.2778	-9.63521	-7.45026	-4.60464	-5.90079	-7.78943
1.2817	-9.69727	-7.51804	-4.67716	-5.96542	-7.90047
1.2856	-9.75724	-7.58384	-4.74767	-6.02794	-8.01147
1.2895	-9.81499	-7.64756	-4.81604	-6.08826	-8.12233
1.2934	-9.87042	-7.70907	-4.88214	-6.14626	-8.23293
1.2973	-9.92342	-7.76826	-4.94586	-6.20182	-8.34314
1.3012	-9.97389	-7.82502	-5.00706	-6.25485	-8.45285
1.3051	-10.0217	-7.87925	-5.06565	-6.30524	-8.56191
1.309	-10.0669	-7.93083	-5.1215	-6.35289	-8.67018
1.3129	-10.1092	-7.97967	-5.17451	-6.39773	-8.77752
1.3168	-10.1487	-8.02568	-5.22458	-6.43966	-8.88377
1.3207	-10.1852	-8.06877	-5.27163	-6.47861	-8.98879
1.3246	-10.2187	-8.10888	-5.31556	-6.51452	-9.0924
1.3285	-10.2492	-8.14592	-5.35631	-6.54733	-9.19444
1.3324	-10.2766	-8.17985	-5.39382	-6.57699	-9.29475
1.3363	-10.3008	-8.2106	-5.42801	-6.60346	-9.39315
1.3402	-10.3219	-8.23815	-5.45886	-6.62672	-9.48947
1.3441	-10.3398	-8.26246	-5.48634	-6.64675	-9.58353
1.348	-10.3546	-8.2835	-5.51041	-6.66354	-9.67516
1.3519	-10.3662	-8.30129	-5.53108	-6.6771	-9.76419
1.3558	-10.3746	-8.3158	-5.54834	-6.68744	-9.85045
1.3597	-10.3799	-8.32707	-5.56221	-6.69459	-9.93377
1.3636	-10.3822	-8.33512	-5.57271	-6.69859	-10.014
1.3675	-10.3814	-8.33997	-5.5799	-6.69947	-10.0909
1.3714	-10.3777	-8.34168	-5.5838	-6.69731	-10.1645
1.3753	-10.371	-8.3403	-5.58449	-6.69215	-10.2345
1.3792	-10.3615	-8.33589	-5.58204	-6.68409	-10.3008
1.3831	-10.3493	-8.32854	-5.57653	-6.67319	-10.3634
1.387	-10.3344	-8.31832	-5.56804	-6.65956	-10.422
1.3909	-10.317	-8.30533	-5.55668	-6.64328	-10.4767
1.3948	-10.2971	-8.28965	-5.54255	-6.62447	-10.5273
1.3987	-10.2748	-8.27141	-5.52576	-6.60323	-10.5738
1.4026	-10.2503	-8.2507	-5.50644	-6.57967	-10.6162
1.4065	-10.2237	-8.22764	-5.48471	-6.55391	-10.6543
1.4104	-10.195	-8.20235	-5.46069	-6.52608	-10.6883
1.4143	-10.1645	-8.17496	-5.43453	-6.49629	-10.7181
1.4182	-10.1322	-8.14558	-5.40634	-6.46468	-10.7438
1.4221	-10.0983	-8.11435	-5.37627	-6.43136	-10.7653
1.426	-10.0628	-8.08138	-5.34446	-6.39647	-10.7828
1.4299	-10.0259	-8.04682	-5.31104	-6.36014	-10.7963
1.4338	-9.98779	-8.01079	-5.27616	-6.32248	-10.806
1.4377	-9.9485	-7.97342	-5.23994	-6.28363	-10.8119
1.4416	-9.90817	-7.93484	-5.20253	-6.2437	-10.8142
1.4455	-9.86692	-7.89516	-5.16406	-6.20283	-10.8129
1.4494	-9.82487	-7.85452	-5.12466	-6.16112	-10.8083
1.4533	-9.78213	-7.81304	-5.08446	-6.11871	-10.8005
1.4572	-9.73881	-7.77083	-5.04358	-6.07569	-10.7896
1.4611	-9.69502	-7.72801	-5.00215	-6.03219	-10.7758
1.465	-9.65087	-7.6847	-4.96029	-5.9883	-10.7593
1.4689	-9.60645	-7.641	-4.91811	-5.94414	-10.7403
1.4728	-9.56186	-7.59702	-4.87572	-5.8998	-10.719
1.4767	-9.51719	-7.55286	-4.83323	-5.85539	-10.6954
1.4806	-9.47254	-7.50862	-4.79075	-5.81099	-10.6699
1.4845	-9.42799	-7.46439	-4.74837	-5.76669	-10.6425
1.4884	-9.38362	-7.42027	-4.70619	-5.72259	-10.6135
1.4923	-9.33953	-7.37635	-4.66431	-5.67876	-10.5831
1.4962	-9.29577	-7.3327	-4.62279	-5.63528	-10.5514
1.5001	-9.25242	-7.28941	-4.58175	-5.59224	-10.5185
1.504	-9.20956	-7.24656	-4.54124	-5.54969	-10.4847
1.5079	-9.16725	-7.20421	-4.50135	-5.5077	-10.4501
1.5118	-9.12554	-7.16244	-4.46215	-5.46636	-10.4149
1.5157	-9.08451	-7.12131	-4.42371	-5.4257	-10.3792
1.5196	-9.04421	-7.08089	-4.38609	-5.3858	-10.3431
1.5235	-9.00469	-7.04123	-4.34936	-5.34671	-10.3068
1.5274	-8.96601	-7.00239	-4.31357	-5.30848	-10.2705
1.5313	-8.9282	-6.96443	-4.27878	-5.27116	-10.2342
1.5352	-8.89132	-6.92739	-4.24504	-5.2348	-10.198
1.5391	-8.85542	-6.89133	-4.21241	-5.19944	-10.1621
1.543	-8.82052	-6.85629	-4.18093	-5.16513	-10.1266
1.5469	-8.78667	-6.82231	-4.15063	-5.13191	-10.0916
1.5508	-8.75391	-6.78943	-4.12158	-5.09981	-10.0572
1.5547	-8.72227	-6.75769	-4.0938	-5.06887	-10.0235
1.5586	-8.69178	-6.72713	-4.06734	-5.03912	-9.99047
1.5625	-8.66248	-6.69779	-4.04223	-5.0106	-9.95831
1.5664	-8.63438	-6.66968	-4.0185	-4.98334	-9.92706
1.5703	-8.60753	-6.64286	-3.99619	-4.95735	-9.89679
1.5742	-8.58194	-6.61733	-3.97533	-4.93268	-9.86756
1.5781	-8.55764	-6.59314	-3.95595	-4.90934	-9.83944
1.582	-8.53466	-6.57031	-3.93807	-4.88736	-9.81249
1.5859	-8.513	-6.54885	-3.92172	-4.86677	-9.78675
1.5898	-8.4927	-6.5288	-3.90692	-4.84757	-9.76228
1.5937	-8.47378	-6.51018	-3.89371	-4.8298	-9.73912
1.5976	-8.45624	-6.493	-3.88209	-4.81348	-9.71732
1.6015	-8.44012	-6.4773	-3.87211	-4.79861	-9.69691
1.6054	-8.42541	-6.46307	-3.86376	-4.78522	-9.67794
1.6093	-8.41215	-6.45035	-3.85708	-4.77333	-9.66043
1.6132	-8.40034	-6.43915	-3.85209	-4.76294	-9.64443
1.6171	-8.39	-6.42949	-3.8488	-4.75408	-9.62996
1.621	-8.38113	-6.42137	-3.84723	-4.74676	-9.61704
1.6249	-8.37376	-6.41483	-3.84739	-4.74099	-9.60571
1.6288	-8.3679	-6.40986	-3.84931	-4.73678	-9.59599
1.6327	-8.36354	-6.40648	-3.853	-4.73415	-9.58789
1.6366	-8.36072	-6.40471	-3.85848	-4.73311	-9.58144
1.6405	-8.35942	-6.40456	-3.86575	-4.73366	-9.57666
1.6444	-8.35968	-6.40603	-3.87485	-4.73583	-9.57357
1.6483	-8.36148	-6.40915	-3.88578	-4.73961	-9.57218
1.6522	-8.36485	-6.41392	-3.89855	-4.74503	-9.5725
1.6561	-8.36979	-6.42035	-3.91318	-4.75208	-9.57455
1.66	-8.3763	-6.42845	-3.92969	-4.76079	-9.57835
1.6639	-8.3844	-6.43823	-3.94809	-4.77115	-9.5839
1.6678	-8.3941	-6.44971	-3.9684	-4.78318	-9.59121
1.6717	-8.40539	-6.46289	-3.99062	-4.79689	-9.6003
1.6756	-8.41829	-6.47778	-4.01477	-4.81227	-9.61118
1.6795	-8.43281	-6.49439	-4.04088	-4.82935	-9.62385
1.6834	-8.44894	-6.51273	-4.06894	-4.84814	-9.63832
1.6873	-8.4667	-6.53281	-4.09898	-4.86863	-9.6546
1.6912	-8.48609	-6.55464	-4.13101	-4.89083	-9.67271
1.6951	-8.50711	-6.57822	-4.16505	-4.91476	-9.69263
1.699	-8.52978	-6.60357	-4.2011	-4.94042	-9.71439
1.7029	-8.5541	-6.63069	-4.2392	-4.96782	-9.73798
1.7068	-8.58007	-6.6596	-4.27934	-4.99696	-9.76342
1.7107	-8.60769	-6.69029	-4.32155	-5.02786	-9.79071
1.7146	-8.63698	-6.72279	-4.36585	-5.06052	-9.81986
1.7185	-8.66794	-6.75709	-4.41224	-5.09494	-9.85086
1.7224	-8.70057	-6.7932	-4.46076	-5.13114	-9.88373
1.7263	-8.73487	-6.83114	-4.5114	-5.16912	-9.91848
1.7302	-8.77086	-6.87092	-4.5642	-5.2089	-9.95511
1.7341	-8.80853	-6.91253	-4.61917	-5.25047	-9.99361
1.738	-8.84789	-6.956	-4.67633	-5.29384	-10.034
1.7419	-8.88894	-7.00132	-4.7357	-5.33902	-10.0763
1.7458	-8.93169	-7.04852	-4.7973	-5.38602	-10.1205
1.7497	-8.97613	-7.09758	-4.86115	-5.43484	-10.1666
1.7536	-9.02228	-7.14853	-4.92726	-5.4855	-10.2146
1.7575	-9.07014	-7.20138	-4.99567	-5.53799	-10.2645
1.7614	-9.1197	-7.25613	-5.06639	-5.59233	-10.3164
1.7653	-9.17098	-7.31278	-5.13944	-5.64851	-10.3702
1.7692	-9.22396	-7.37136	-5.21486	-5.70656	-10.4259
1.7731	-9.27866	-7.43186	-5.29265	-5.76647	-10.4836
1.777	-9.33508	-7.4943	-5.37286	-5.82824	-10.5432
1.7809	-9.39321	-7.55869	-5.4555	-5.89189	-10.6048
1.7848	-9.45307	-7.62502	-5.5406	-5.95742	-10.6684
1.7887	-9.51464	-7.69332	-5.62818	-6.02484	-10.7339
1.7926	-9.57793	-7.76358	-5.71828	-6.09415	-10.8014
1.7965	-9.64293	-7.83582	-5.81093	-6.16535	-10.871
1.8004	-9.70965	-7.91005	-5.90615	-6.23846	-10.9425
1.8043	-9.77809	-7.98627	-6.00397	-6.31346	-11.0161
1.8082	-9.84824	-8.06448	-6.10443	-6.39038	-11.0917
1.8121	-9.92009	-8.1447	-6.20756	-6.4692	-11.1693
1.816	-9.99365	-8.22693	-6.31339	-6.54994	-11.249
1.8199	-10.0689	-8.31118	-6.42195	-6.63259	-11.3307
1.8238	-10.1459	-8.39745	-6.53328	-6.71715	-11.4146
1.8277	-10.2245	-8.48575	-6.64743	-6.80363	-11.5005
1.8316	-10.3048	-8.57608	-6.76441	-6.89201	-11.5886
1.8355	-10.3868	-8.66844	-6.88428	-6.98231	-11.6788
1.8394	-10.4704	-8.76283	-7.00706	-7.07452	-11.7711
1.8433	-10.5557	-8.85927	-7.13281	-7.16863	-11.8656
1.8472	-10.6426	-8.95774	-7.26155	-7.26464	-11.9623
1.8511	-10.7311	-9.05824	-7.39335	-7.36253	-12.0612
1.855	-10.8212	-9.16078	-7.52822	-7.46231	-12.1623
1.8589	-10.9129	-9.26535	-7.66623	-7.56395	-12.2657
1.8628	-11.0061	-9.37194	-7.8074	-7.66745	-12.3714
1.8667	-11.1009	-9.48054	-7.9518	-7.77279	-12.4793
1.8706	-11.1971	-9.59116	-8.09946	-7.87995	-12.5896
1.8745	-11.2949	-9.70376	-8.25042	-7.98891	-12.7022
1.8784	-11.394	-9.81834	-8.40474	-8.09964	-12.8173
1.8823	-11.4946	-9.93488	-8.56246	-8.21213	-12.9347
1.8862	-11.5965	-10.0534	-8.72363	-8.32633	-13.0546
1.8901	-11.6998	-10.1737	-8.88829	-8.44222	-13.177
1.894	-11.8043	-10.296	-9.05649	-8.55976	-13.3019
1.8979	-11.9101	-10.4202	-9.22827	-8.6789	-13.4294
1.9018	-12.017	-10.5461	-9.40367	-8.79959	-13.5594
1.9057	-12.125	-10.6738	-9.58273	-8.92179	-13.6921
1.9096	-12.2341	-10.8033	-9.7655	-9.04543	-13.8275
1.9135	-12.3441	-10.9344	-9.95201	-9.17045	-13.9657
1.9174	-12.455	-11.0672	-10.1423	-9.29678	-14.1066
1.9213	-12.5668	-11.2015	-10.3364	-9.42434	-14.2504
1.9252	-12.6793	-11.3372	-10.5343	-9.55305	-14.3971
1.9291	-12.7924	-11.4744	-10.736	-9.6828	-14.5467
1.933	-12.906	-11.6129	-10.9416	-9.81351	-14.6994
1.9369	-13.0201	-11.7525	-11.151	-9.94505	-14.8551
1.9408	-13.1345	-11.8933	-11.3642	-10.0773	-15.014
1.9447	-13.249	-12.035	-11.5812	-10.2102	-15.1762
1.9486	-13.3636	-12.1776	-11.8019	-10.3435	-15.3416
1.9525	-13.4782	-12.3209	-12.0263	-10.4771	-15.5105
1.9564	-13.5925	-12.4648	-12.2544	-10.6108	-15.6829
1.9603	-13.7065	-12.609	-12.4858	-10.7445	-15.8588
1.9642	-13.8199	-12.7534	-12.7207	-10.8779	-16.0384
1.9681	-13.9327	-12.8978	-12.9587	-11.011	-16.2218
1.972	-14.0445	-13.0419	-13.1996	-11.1434	-16.4091
1.9759	-14.1553	-13.1857	-13.4432	-11.2749	-16.6004
1.9798	-14.2649	-13.3287	-13.6891	-11.4054	-16.7958
1.9837	-14.373	-13.4709	-13.9371	-11.5345	-16.9955
1.9876	-14.4795	-13.6118	-14.1866	-11.6621	-17.1995
1.9915	-14.5841	-13.7512	-14.4372	-11.7878	-17.4082
1.9954	-14.6867	-13.8888	-14.6882	-11.9113	-17.6215
1.9993	-14.7871	-14.0243	-14.939	-12.0325	-17.8397
2.0032	-14.8849	-14.1573	-15.1888	-12.1509	-18.0629
2.0071	-14.9801	-14.2876	-15.4367	-12.2664	-18.2913
2.011	-15.0724	-14.4148	-15.6818	-12.3786	-18.5251
2.0149	-15.1616	-14.5385	-15.923	-12.4871	-18.7645
2.0188	-15.2475	-14.6584	-16.159	-12.5919	-19.0097
2.0227	-15.3299	-14.7741	-16.3886	-12.6924	-19.2609
2.0266	-15.4087	-14.8853	-16.6104	-12.7886	-19.5184
2.0305	-15.4835	-14.9917	-16.8229	-12.88	-19.7824
2.0344	-15.5544	-15.0929	-17.0247	-12.9665	-20.0531
2.0383	-15.621	-15.1885	-17.2142	-13.0478	-20.3308
2.0422	-15.6834	-15.2785	-17.3899	-13.1237	-20.6158
2.0461	-15.7413	-15.3623	-17.5504	-13.194	-20.9083
2.05	-15.7947	-15.4399	-17.6944	-13.2586	-21.2085
2.0539	-15.8435	-15.5111	-17.8207	-13.3173	-21.5168
2.0578	-15.8876	-15.5755	-17.9283	-13.37	-21.8333
2.0617	-15.927	-15.6332	-18.0167	-13.4168	-22.1584
2.0656	-15.9617	-15.684	-18.0852	-13.4574	-22.4921
2.0695	-15.9917	-15.7279	-18.134	-13.492	-22.8347
2.0734	-16.017	-15.765	-18.1631	-13.5206	-23.1862
2.0773	-16.0377	-15.7951	-18.1731	-13.5432	-23.5467
2.0812	-16.0538	-15.8185	-18.1648	-13.56	-23.9159
2.0851	-16.0654	-15.8352	-18.1391	-13.5711	-24.2936
2.089	-16.0727	-15.8455	-18.0973	-13.5767	-24.6792
2.0929	-16.0758	-15.8495	-18.0408	-13.5769	-25.072
2.0968	-16.0748	-15.8475	-17.9711	-13.572	-25.4707
2.1007	-16.0699	-15.8397	-17.8896	-13.5623	-25.8736
2.1046	-16.0612	-15.8265	-17.798	-13.5479	-26.2784
2.1085	-16.049	-15.8081	-17.6976	-13.5291	-26.682
2.1124	-16.0334	-15.7849	-17.5901	-13.5063	-27.0805
2.1163	-16.0147	-15.7572	-17.4768	-13.4797	-27.4688
2.1202	-15.993	-15.7255	-17.3589	-13.4497	-27.8408
2.1241	-15.9686	-15.6899	-17.2376	-13.4164	-28.1891
2.128	-15.9416	-15.651	-17.1141	-13.3803	-28.5054
2.1319	-15.9124	-15.609	-16.9893	-13.3416	-28.7808
2.1358	-15.881	-15.5643	-16.8641	-13.3006	-29.0062
2.1397	-15.8478	-15.5173	-16.7392	-13.2576	-29.1732
2.1436	-15.8129	-15.4682	-16.6153	-13.2129	-29.2754
2.1475	-15.7765	-15.4174	-16.493	-13.1668	-29.3087
2.1514	-15.7388	-15.3653	-16.3729	-13.1194	-29.2724
2.1553	-15.7	-15.312	-16.2554	-13.0711	-29.1688
2.1592	-15.6604	-15.258	-16.1408	-13.0221	-29.0034
2.1631	-15.62	-15.2034	-16.0295	-12.9726	-28.7838
2.167	-15.5791	-15.1485	-15.9217	-12.9228	-28.5189
2.1709	-15.5379	-15.0935	-15.8178	-12.873	-28.2176
2.1748	-15.4964	-15.0387	-15.7178	-12.8233	-27.8887
2.1787	-15.4548	-14.9843	-15.622	-12.7739	-27.5401
2.1826	-15.4133	-14.9304	-15.5305	-12.725	-27.1785
2.1865	-15.372	-14.8772	-15.4433	-12.6767	-26.8095
2.1904	-15.3311	-14.825	-15.3607	-12.6292	-26.4376
2.1943	-15.2906	-14.7738	-15.2826	-12.5826	-26.0663
2.1982	-15.2507	-14.7238	-15.2091	-12.537	-25.6983
2.2021	-15.2115	-14.6751	-15.1403	-12.4926	-25.3356
2.206	-15.173	-14.6278	-15.0762	-12.4495	-24.9795
2.2099	-15.1355	-14.5822	-15.0169	-12.4076	-24.6312
2.2138	-15.0988	-14.5381	-14.9623	-12.3673	-24.2913
2.2177	-15.0632	-14.4958	-14.9124	-12.3285	-23.9602
2.2216	-15.0288	-14.4553	-14.8673	-12.2912	-23.6382
2.2255	-14.9955	-14.4168	-14.8271	-12.2557	-23.3252
2.2294	-14.9634	-14.3802	-14.7916	-12.2219	-23.0213
2.2333	-14.9327	-14.3456	-14.7609	-12.1899	-22.7264
2.2372	-14.9033	-14.3131	-14.735	-12.1598	-22.4403
2.2411	-14.8754	-14.2828	-14.714	-12.1315	-22.1627
2.245	-14.8489	-14.2546	-14.6977	-12.1053	-21.8935
2.2489	-14.8239	-14.2287	-14.6863	-12.081	-21.6324
2.2528	-14.8004	-14.2051	-14.6797	-12.0587	-21.3792
2.2567	-14.7786	-14.1838	-14.678	-12.0385	-21.1336
2.2606	-14.7583	-14.1648	-14.6811	-12.0205	-20.8953
2.2645	-14.7397	-14.1482	-14.689	-12.0045	-20.6641
2.2684	-14.7228	-14.134	-14.7019	-11.9907	-20.4397
2.2723	-14.7076	-14.1222	-14.7197	-11.9791	-20.2219
2.2762	-14.6941	-14.1129	-14.7424	-11.9696	-20.0105
2.2801	-14.6823	-14.106	-14.77	-11.9624	-19.8052
2.284	-14.6723	-14.1016	-14.8027	-11.9575	-19.6059
2.2879	-14.6641	-14.0997	-14.8404	-11.9548	-19.4122
2.2918	-14.6577	-14.1004	-14.8832	-11.9543	-19.2242
2.2957	-14.6532	-14.1035	-14.9311	-11.9561	-19.0415
2.2996	-14.6504	-14.1093	-14.9842	-11.9603	-18.8639
2.3035	-14.6495	-14.1176	-15.0425	-11.9667	-18.6914
2.3074	-14.6504	-14.1284	-15.1062	-11.9755	-18.5237
2.3113	-14.6532	-14.1419	-15.1752	-11.9866	-18.3607
2.3152	-14.6578	-14.158	-15.2497	-12	-18.2023
2.3191	-14.6644	-14.1767	-15.3298	-12.0158	-18.0483
2.323	-14.6728	-14.198	-15.4155	-12.0339	-17.8986
2.3269	-14.6831	-14.2219	-15.5069	-12.0545	-17.7531
2.3308	-14.6953	-14.2485	-15.6042	-12.0774	-17.6117
2.3347	-14.7094	-14.2778	-15.7075	-12.1027	-17.4741
2.3386	-14.7254	-14.3098	-15.8169	-12.1304	-17.3405
2.3425	-14.7433	-14.3444	-15.9326	-12.1604	-17.2105
2.3464	-14.7631	-14.3818	-16.0548	-12.193	-17.0842
2.3503	-14.7848	-14.4218	-16.1835	-12.2279	-16.9614
2.3542	-14.8084	-14.4647	-16.319	-12.2653	-16.8422
2.3581	-14.834	-14.5102	-16.4615	-12.3051	-16.7262
2.362	-14.8614	-14.5586	-16.6112	-12.3474	-16.6136
2.3659	-14.8908	-14.6097	-16.7684	-12.3921	-16.5042
2.3698	-14.9221	-14.6636	-16.9332	-12.4393	-16.3979
2.3737	-14.9553	-14.7203	-17.106	-12.489	-16.2947
2.3776	-14.9905	-14.7799	-17.2872	-12.5412	-16.1945
2.3815	-15.0276	-14.8424	-17.4769	-12.5959	-16.0972
2.3854	-15.0666	-14.9077	-17.6756	-12.6532	-16.0028
2.3893	-15.1075	-14.976	-17.8836	-12.7129	-15.9112
2.3932	-15.1503	-15.0472	-18.1014	-12.7753	-15.8223
2.3971	-15.1951	-15.1214	-18.3294	-12.8402	-15.7361
2.401	-15.2418	-15.1985	-18.5682	-12.9077	-15.6526
2.4049	-15.2904	-15.2787	-18.8182	-12.9778	-15.5715
2.4088	-15.341	-15.362	-19.0801	-13.0505	-15.493
2.4127	-15.3934	-15.4483	-19.3545	-13.1258	-15.417
2.4166	-15.4478	-15.5378	-19.6422	-13.2038	-15.3433
2.4205	-15.5042	-15.6304	-19.9438	-13.2845	-15.272
2.4244	-15.5624	-15.7263	-20.2603	-13.368	-15.203
2.4283	-15.6226	-15.8254	-20.5925	-13.4541	-15.1361
2.4322	-15.6848	-15.9277	-20.9415	-13.543	-15.0715
2.4361	-15.7488	-16.0335	-21.3082	-13.6347	-15.009
2.44	-15.8148	-16.1426	-21.6939	-13.7292	-14.9486
2.4439	-15.8828	-16.2552	-22.0998	-13.8265	-14.8902
2.4478	-15.9526	-16.3713	-22.5271	-13.9267	-14.8337
2.4517	-16.0244	-16.4909	-22.9771	-14.0299	-14.7792
2.4556	-16.0982	-16.6142	-23.451	-14.136	-14.7265
2.4595	-16.1739	-16.7413	-23.9501	-14.245	-14.6755
2.4634	-16.2516	-16.872	-24.4751	-14.3571	-14.6264
2.4673	-16.3312	-17.0067	-25.0263	-14.4723	-14.5789
2.4712	-16.4128	-17.1452	-25.6032	-14.5905	-14.533
2.4751	-16.4963	-17.2878	-26.2036	-14.712	-14.4887
2.479	-16.5818	-17.4346	-26.8231	-14.8366	-14.4459
2.4829	-16.6693	-17.5855	-27.4534	-14.9645	-14.4045
2.4868	-16.7587	-17.7408	-28.081	-15.0957	-14.3645
2.4907	-16.8502	-17.9005	-28.6848	-15.2303	-14.3258
2.4946	-16.9436	-18.0647	-29.2348	-15.3684	-14.2883
2.4985	-17.0391	-18.2337	-29.6925	-15.51	-14.252
2.5024	-17.1365	-18.4074	-30.0142	-15.6551	-14.2168
2.5063	-17.236	-18.5861	-30.1614	-15.8039	-14.1826
2.5102	-17.3375	-18.77	-30.1122	-15.9565	-14.1494
2.5141	-17.441	-18.9591	-29.87	-16.1129	-14.117
2.518	-17.5466	-19.1537	-29.4623	-16.2732	-14.0854
2.5219	-17.6542	-19.3539	-28.9299	-16.4375	-14.0545
2.5258	-17.7639	-19.56	-28.3158	-16.6059	-14.0242
2.5297	-17.8758	-19.7722	-27.6565	-16.7786	-13.9945
2.5336	-17.9897	-19.9906	-26.9796	-16.9556	-13.9652
2.5375	-18.1057	-20.2156	-26.3039	-17.1371	-13.9363
2.5414	-18.2239	-20.4474	-25.6413	-17.3232	-13.9077
2.5453	-18.3443	-20.6864	-24.9988	-17.514	-13.8792
2.5492	-18.4668	-20.9327	-24.3803	-17.7096	-13.8509
2.5531	-18.5915	-21.1867	-23.7872	-17.9104	-13.8225
2.557	-18.7185	-21.4488	-23.22	-18.1163	-13.794
2.5609	-18.8477	-21.7194	-22.6779	-18.3276	-13.7652
2.5648	-18.9792	-21.9989	-22.1602	-18.5445	-13.7362
2.5687	-19.1131	-22.2876	-21.6655	-18.7672	-13.7068
2.5726	-19.2493	-22.5861	-21.1925	-18.9958	-13.6769
2.5765	-19.3878	-22.8949	-20.74	-19.2307	-13.6463
2.5804	-19.5288	-23.2144	-20.3066	-19.4721	-13.6151
2.5843	-19.6723	-23.5452	-19.8911	-19.7201	-13.583
2.5882	-19.8183	-23.888	-19.4923	-19.9752	-13.55
2.5921	-19.9668	-24.2432	-19.1091	-20.2375	-13.5161
2.596	-20.1179	-24.6116	-18.7406	-20.5075	-13.481
2.5999	-20.2717	-24.9937	-18.3858	-20.7853	-13.4447
2.6038	-20.4283	-25.3902	-18.0437	-21.0714	-13.4072
2.6077	-20.5875	-25.8016	-17.7137	-21.366	-13.3682
2.6116	-20.7497	-26.2284	-17.395	-21.6696	-13.3278
2.6155	-20.9147	-26.671	-17.0869	-21.9825	-13.2859
2.6194	-21.0828	-27.1294	-16.7889	-22.3051	-13.2424
2.6233	-21.2539	-27.6036	-16.5002	-22.6378	-13.1971
2.6272	-21.4281	-28.0926	-16.2204	-22.9808	-13.1501
2.6311	-21.6056	-28.595	-15.949	-23.3345	-13.1013
2.635	-21.7864	-29.1082	-15.6855	-23.6992	-13.0506
2.6389	-21.9707	-29.6281	-15.4296	-24.075	-12.998
2.6428	-22.1585	-30.1485	-15.1808	-24.4621	-12.9434
2.6467	-22.35	-30.6607	-14.9387	-24.8602	-12.8868
2.6506	-22.5452	-31.1524	-14.703	-25.269	-12.8282
2.6545	-22.7444	-31.608	-14.4735	-25.6878	-12.7675
2.6584	-22.9475	-32.0082	-14.2497	-26.1154	-12.7048
2.6623	-23.1549	-32.3315	-14.0315	-26.55	-12.6399
2.6662	-23.3666	-32.5568	-13.8185	-26.989	-12.573
2.6701	-23.5827	-32.6671	-13.6105	-27.4287	-12.5041
2.674	-23.8035	-32.6532	-13.4073	-27.8639	-12.433
2.6779	-24.0291	-32.516	-13.2087	-28.2881	-12.36
2.6818	-24.2597	-32.2664	-13.0144	-28.6926	-12.2849
2.6857	-24.4954	-31.9226	-12.8243	-29.0672	-12.2078
2.6896	-24.7364	-31.506	-12.6382	-29.3997	-12.1288
2.6935	-24.9829	-31.0377	-12.4559	-29.6769	-12.0479
2.6974	-25.2351	-30.5363	-12.2773	-29.8859	-11.9652
2.7013	-25.4931	-30.0168	-12.1022	-30.0154	-11.8807
2.7052	-25.757	-29.4907	-11.9305	-30.0576	-11.7945
2.7091	-26.0271	-28.9661	-11.762	-30.0096	-11.7066
2.713	-26.3034	-28.4487	-11.5966	-29.8739	-11.6172
2.7169	-26.586	-27.9424	-11.4341	-29.6579	-11.5262
2.7208	-26.8748	-27.4493	-11.2746	-29.3728	-11.4338
2.7247	-27.17	-26.9709	-11.1177	-29.0315	-11.34
2.7286	-27.4712	-26.5076	-10.9636	-28.6471	-11.245
2.7325	-27.7784	-26.0597	-10.8119	-28.2318	-11.1488
2.7364	-28.091	-25.6269	-10.6627	-27.796	-11.0514
2.7403	-28.4085	-25.2088	-10.5159	-27.3485	-10.9531
2.7442	-28.73	-24.8049	-10.3714	-26.8959	-10.8538
2.7481	-29.0546	-24.4146	-10.229	-26.4435	-10.7536
2.752	-29.3807	-24.0371	-10.0888	-25.9948	-10.6527
2.7559	-29.7063	-23.6719	-9.95057	-25.5528	-10.5511
2.7598	-30.0291	-23.3184	-9.81434	-25.1191	-10.4489
2.7637	-30.3461	-22.9758	-9.68002	-24.695	-10.3462
2.7676	-30.6534	-22.6436	-9.54755	-24.2812	-10.2431
2.7715	-30.9468	-22.3212	-9.41685	-23.878	-10.1396
2.7754	-31.2211	-22.0082	-9.28788	-23.4857	-10.0358
2.7793	-31.4705	-21.7039	-9.16059	-23.104	-9.9318
2.7832	-31.6888	-21.4079	-9.03491	-22.7328	-9.82769
2.7871	-31.8696	-21.1197	-8.9108	-22.3719	-9.72351
2.791	-32.0067	-20.839	-8.78822	-22.0209	-9.61935
2.7949	-32.095	-20.5653	-8.66712	-21.6795	-9.51528
2.7988	-32.1303	-20.2983	-8.54745	-21.3472	-9.41134
2.8027	-32.1103	-20.0376	-8.42919	-21.0237	-9.30761
2.8066	-32.0348	-19.783	-8.31228	-20.7087	-9.20415
2.8105	-31.9056	-19.5341	-8.1967	-20.4016	-9.10101
2.8144	-31.7263	-19.2906	-8.08241	-20.1022	-8.99825
2.8183	-31.502	-19.0523	-7.96939	-19.8102	-8.89592
2.8222	-31.2386	-18.819	-7.85759	-19.5251	-8.79408
2.8261	-30.9426	-18.5904	-7.74699	-19.2468	-8.69276
2.83	-30.6203	-18.3664	-7.63757	-18.9748	-8.59201
2.8339	-30.2777	-18.1466	-7.52929	-18.7088	-8.49188
2.8378	-29.92	-17.9311	-7.42215	-18.4488	-8.3924
2.8417	-29.552	-17.7194	-7.31611	-18.1942	-8.29362
2.8456	-29.1775	-17.5117	-7.21114	-17.945	-8.19557
2.8495	-28.7999	-17.3075	-7.10725	-17.701	-8.09829
2.8534	-28.4216	-17.1069	-7.00439	-17.4618	-8.0018
2.8573	-28.0448	-16.9097	-6.90256	-17.2273	-7.90613
2.8612	-27.671	-16.7158	-6.80175	-16.9973	-7.81132
2.8651	-27.3015	-16.525	-6.70192	-16.7717	-7.71739
2.869	-26.9373	-16.3373	-6.60308	-16.5503	-7.62436
2.8729	-26.5789	-16.1525	-6.50521	-16.3328	-7.53225
2.8768	-26.2269	-15.9706	-6.4083	-16.1193	-7.4411
2.8807	-25.8815	-15.7915	-6.31233	-15.9095	-7.3509
2.8846	-25.5429	-15.615	-6.21729	-15.7033	-7.26169
2.8885	-25.2112	-15.4412	-6.12318	-15.5006	-7.17348
2.8924	-24.8864	-15.2698	-6.02998	-15.3013	-7.08627
2.8963	-24.5685	-15.101	-5.93769	-15.1053	-7.0001
2.9002	-24.2574	-14.9345	-5.8463	-14.9124	-6.91496
2.9041	-23.953	-14.7704	-5.7558	-14.7226	-6.83087
2.908	-23.655	-14.6085	-5.66619	-14.5358	-6.74784
2.9119	-23.3635	-14.4489	-5.57745	-14.352	-6.66587
2.9158	-23.0781	-14.2914	-5.48959	-14.1709	-6.58498
2.9197	-22.7988	-14.1361	-5.4026	-13.9926	-6.50517
2.9236	-22.5254	-13.9828	-5.31648	-13.817	-6.42644
2.9275	-22.2577	-13.8316	-5.23121	-13.644	-6.3488
2.9314	-21.9955	-13.6824	-5.1468	-13.4735	-6.27224
2.9353	-21.7386	-13.5351	-5.06324	-13.3056	-6.19679
2.9392	-21.487	-13.3897	-4.98054	-13.14	-6.12243
2.9431	-21.2403	-13.2462	-4.89868	-12.9769	-6.04916
2.947	-20.9986	-13.1046	-4.81766	-12.8161	-5.97699
2.9509	-20.7616	-12.9648	-4.73748	-12.6575	-5.90592
2.9548	-20.5292	-12.8267	-4.65814	-12.5012	-5.83594
2.9587	-20.3012	-12.6905	-4.57964	-12.3471	-5.76705
2.9626	-20.0776	-12.5559	-4.50198	-12.1951	-5.69925
2.9665	-19.8582	-12.4231	-4.42515	-12.0453	-5.63254
2.9704	-19.6428	-12.2919	-4.34915	-11.8975	-5.56691
2.9743	-19.4314	-12.1624	-4.27397	-11.7517	-5.50236
2.9782	-19.2238	-12.0345	-4.19963	-11.6079	-5.43887
2.9821	-19.02	-11.9082	-4.12611	-11.4661	-5.37646
2.986	-18.8198	-11.7836	-4.05342	-11.3262	-5.31511
2.9899	-18.6231	-11.6605	-3.98155	-11.1882	-5.25481
2.9938	-18.4299	-11.5389	-3.91051	-11.0521	-5.19556
2.9977	-18.24	-11.4189	-3.84028	-10.9179	-5.13735
3.0016	-18.0534	-11.3004	-3.77088	-10.7854	-5.08017
3.0055	-17.87	-11.1833	-3.70229	-10.6547	-5.02401
3.0094	-17.6897	-11.0678	-3.63452	-10.5258	-4.96888
3.0133	-17.5124	-10.9537	-3.56756	-10.3986	-4.91475
3.0172	-17.3381	-10.8411	-3.50141	-10.2731	-4.86162
3.0211	-17.1666	-10.7299	-3.43608	-10.1493	-4.80947
3.025	-16.998	-10.6201	-3.37156	-10.0272	-4.75831
3.0289	-16.8321	-10.5117	-3.30784	-9.90669	-4.70812
3.0328	-16.669	-10.4047	-3.24492	-9.78782	-4.65888
3.0367	-16.5085	-10.2991	-3.18281	-9.67054	-4.61059
3.0406	-16.3505	-10.1948	-3.1215	-9.55485	-4.56324
3.0445	-16.1951	-10.0919	-3.06099	-9.44071	-4.51682
3.0484	-16.0422	-9.99032	-3.00127	-9.32811	-4.47131
3.0523	-15.8916	-9.89004	-2.94235	-9.21703	-4.42671
3.0562	-15.7435	-9.79107	-2.88421	-9.10745	-4.383
3.0601	-15.5976	-9.6934	-2.82686	-8.99936	-4.34016
3.064	-15.4541	-9.597	-2.77029	-8.89273	-4.2982
3.0679	-15.3128	-9.50187	-2.71451	-8.78755	-4.25709
3.0718	-15.1736	-9.40799	-2.65949	-8.68379	-4.21682
3.0757	-15.0367	-9.31536	-2.60526	-8.58146	-4.17738
3.0796	-14.9018	-9.22396	-2.55178	-8.48051	-4.13876
3.0835	-14.769	-9.13378	-2.49908	-8.38095	-4.10095
3.0874	-14.6382	-9.0448	-2.44713	-8.28275	-4.06392
3.0913	-14.5094	-8.95702	-2.39594	-8.1859	-4.02768
3.0952	-14.3826	-8.87043	-2.3455	-8.09039	-3.9922
3.0991	-14.2577	-8.785	-2.2958	-7.99619	-3.95746
3.103	-14.1347	-8.70074	-2.24684	-7.90329	-3.92347
3.1069	-14.0135	-8.61762	-2.19862	-7.81168	-3.8902
3.1108	-13.8942	-8.53564	-2.15113	-7.72134	-3.85764
3.1147	-13.7767	-8.45479	-2.10437	-7.63226	-3.82578
3.1186	-13.6609	-8.37505	-2.05832	-7.54442	-3.7946
3.1225	-13.5469	-8.29641	-2.01299	-7.45781	-3.76409
3.1264	-13.4346	-8.21887	-1.96836	-7.37241	-3.73424
3.1303	-13.3239	-8.1424	-1.92443	-7.2882	-3.70503
3.1342	-13.2149	-8.067	-1.8812	-7.20519	-3.67644
3.1381	-13.1076	-7.99266	-1.83865	-7.12334	-3.64847
3.142	-13.0018	-7.91937	-1.79679	-7.04265	-3.6211
3.1459	-12.8976	-7.84711	-1.7556	-6.9631	-3.59431
3.1498	-12.7949	-7.77587	-1.71507	-6.88469	-3.5681
3.1537	-12.6938	-7.70564	-1.67521	-6.80738	-3.54244
3.1576	-12.5941	-7.63642	-1.63599	-6.73118	-3.51733
3.1615	-12.496	-7.56818	-1.59742	-6.65606	-3.49276
3.1654	-12.3993	-7.50092	-1.55948	-6.58202	-3.46869
3.1693	-12.304	-7.43463	-1.52217	-6.50905	-3.44514
3.1732	-12.2101	-7.36929	-1.48549	-6.43712	-3.42207
3.1771	-12.1176	-7.3049	-1.44941	-6.36622	-3.39948
3.181	-12.0264	-7.24143	-1.41394	-6.29634	-3.37736
3.1849	-11.9367	-7.17889	-1.37906	-6.22747	-3.35569
3.1888	-11.8482	-7.11726	-1.34477	-6.1596	-3.33445
3.1927	-11.761	-7.05652	-1.31106	-6.09271	-3.31365
3.1966	-11.6751	-6.99668	-1.27791	-6.02679	-3.29326
3.2005	-11.5905	-6.9377	-1.24533	-5.96182	-3.27327
3.2044	-11.5071	-6.87959	-1.2133	-5.8978	-3.25366
3.2083	-11.4249	-6.82234	-1.1818	-5.83471	-3.23444
3.2122	-11.3439	-6.76593	-1.15085	-5.77253	-3.21559
3.2161	-11.2641	-6.71034	-1.12041	-5.71126	-3.19709
3.22	-11.1855	-6.65557	-1.09049	-5.65089	-3.17893
3.2239	-11.108	-6.60162	-1.06108	-5.59139	-3.16111
3.2278	-11.0317	-6.54845	-1.03216	-5.53276	-3.14361
3.2317	-10.9564	-6.49608	-1.00373	-5.47499	-3.12642
3.2356	-10.8823	-6.44447	-0.975772	-5.41806	-3.10954
3.2395	-10.8092	-6.39363	-0.948284	-5.36196	-3.09295
3.2434	-10.7372	-6.34354	-0.921254	-5.30669	-3.07664
3.2473	-10.6663	-6.2942	-0.894673	-5.25221	-3.06061
3.2512	-10.5964	-6.24558	-0.868531	-5.19854	-3.04484
3.2551	-10.5274	-6.19768	-0.84282	-5.14564	-3.02934
3.259	-10.4595	-6.15048	-0.817528	-5.09352	-3.01408
3.2629	-10.3926	-6.10398	-0.792648	-5.04216	-2.99906
3.2668	-10.3266	-6.05817	-0.768169	-4.99154	-2.98428
3.2707	-10.2616	-6.01304	-0.744082	-4.94166	-2.96972
3.2746	-10.1976	-5.96857	-0.720379	-4.89251	-2.95539
3.2785	-10.1344	-5.92475	-0.697051	-4.84407	-2.94127
3.2824	-10.0722	-5.88157	-0.674088	-4.79633	-2.92736
3.2863	-10.0108	-5.83903	-0.651482	-4.74929	-2.91365
3.2902	-9.95036	-5.79711	-0.629223	-4.70293	-2.90014
3.2941	-9.89076	-5.7558	-0.607303	-4.65723	-2.88683
3.298	-9.83202	-5.7151	-0.585714	-4.6122	-2.8737
3.3019	-9.77411	-5.67499	-0.564447	-4.56781	-2.86076
3.3058	-9.71704	-5.63545	-0.543493	-4.52406	-2.848
3.3097	-9.66077	-5.5965	-0.522846	-4.48094	-2.83542
3.3136	-9.60531	-5.5581	-0.502496	-4.43843	-2.82301
3.3175	-9.55063	-5.52025	-0.482437	-4.39654	-2.81077
3.3214	-9.49673	-5.48295	-0.462661	-4.35524	-2.7987
3.3253	-9.4436	-5.44619	-0.44316	-4.31452	-2.7868
3.3292	-9.39122	-5.40995	-0.423928	-4.27439	-2.77507
3.3331	-9.33958	-5.37422	-0.404956	-4.23483	-2.7635
3.337	-9.28867	-5.339	-0.386239	-4.19582	-2.75209
3.3409	-9.23847	-5.30428	-0.36777	-4.15736	-2.74085
3.3448	-9.18899	-5.27005	-0.349544	-4.11945	-2.72977
3.3487	-9.14019	-5.2363	-0.331553	-4.08206	-2.71885
3.3526	-9.09209	-5.20303	-0.313793	-4.0452	-2.70809
3.3565	-9.04466	-5.17021	-0.296257	-4.00886	-2.6975
3.3604	-8.99789	-5.13786	-0.27894	-3.97302	-2.68707
3.3643	-8.95178	-5.10596	-0.261839	-3.93767	-2.6768
3.3682	-8.90631	-5.07449	-0.244947	-3.90282	-2.6667
3.3721	-8.86148	-5.04346	-0.22826	-3.86845	-2.65677
3.376	-8.81727	-5.01286	-0.211774	-3.83456	-2.64701
3.3799	-8.77368	-4.98268	-0.195487	-3.80113	-2.63741
3.3838	-8.73069	-4.95291	-0.179392	-3.76817	-2.62799
3.3877	-8.6883	-4.92355	-0.163488	-3.73565	-2.61874
3.3916	-8.64651	-4.89458	-0.147772	-3.70359	-2.60967
3.3955	-8.60529	-4.86602	-0.132239	-3.67196	-2.60078
3.3994	-8.56464	-4.83784	-0.116889	-3.64077	-2.59206
3.4033	-8.52456	-4.81004	-0.101718	-3.61	-2.58354
3.4072	-8.48504	-4.78262	-0.0867262	-3.57965	-2.5752
3.4111	-8.44606	-4.75556	-0.0719098	-3.54972	-2.56704
3.415	-8.40762	-4.72888	-0.057268	-3.52019	-2.55908
3.4189	-8.36972	-4.70255	-0.0428002	-3.49107	-2.55132
3.4228	-8.33235	-4.67659	-0.0285052	-3.46235	-2.54375
3.4267	-8.29549	-4.65097	-0.0143822	-3.43402	-2.53639
3.4306	-8.25914	-4.6257	-0.0004309	-3.40608	-2.52923
3.4345	-8.22331	-4.60077	0.0133485	-3.37852	-2.52227
3.4384	-8.18797	-4.57618	0.0269568	-3.35134	-2.51552
3.4423	-8.15312	-4.55192	0.0403922	-3.32453	-2.50899
3.4462	-8.11876	-4.528	0.0536555	-3.29809	-2.50267
3.4501	-8.08488	-4.5044	0.0667444	-3.27202	-2.49657
3.454	-8.05148	-4.48113	0.0796599	-3.24631	-2.49068
3.4579	-8.01855	-4.45818	0.0923986	-3.22096	-2.48502
3.4618	-7.98608	-4.43554	0.104961	-3.19596	-2.47959
3.4657	-7.95406	-4.41322	0.117345	-3.17131	-2.47438
3.4696	-7.92251	-4.39122	0.129549	-3.14701	-2.46939
3.4735	-7.8914	-4.36952	0.141569	-3.12306	-2.46464
3.4774	-7.86073	-4.34813	0.153406	-3.09944	-2.46012
3.4813	-7.8305	-4.32705	0.165056	-3.07617	-2.45584
3.4852	-7.80071	-4.30627	0.176519	-3.05323	-2.45179
3.4891	-7.77135	-4.28579	0.18779	-3.03063	-2.44797
3.493	-7.74241	-4.26561	0.198867	-3.00835	-2.44439
3.4969	-7.71389	-4.24574	0.209749	-2.98641	-2.44105
3.5008	-7.68579	-4.22615	0.220431	-2.96479	-2.43795
3.5047	-7.6581	-4.20687	0.230912	-2.9435	-2.43508
3.5086	-7.63082	-4.18787	0.24119	-2.92253	-2.43245
3.5125	-7.60395	-4.16918	0.251258	-2.90188	-2.43006
3.5164	-7.57748	-4.15077	0.261119	-2.88155	-2.42791
3.5203	-7.55141	-4.13265	0.270766	-2.86154	-2.42599
3.5242	-7.52573	-4.11483	0.280199	-2.84185	-2.42431
3.5281	-7.50044	-4.09729	0.289412	-2.82246	-2.42286
3.532	-7.47554	-4.08005	0.298406	-2.8034	-2.42165
3.5359	-7.45103	-4.06309	0.307175	-2.78464	-2.42066
3.5398	-7.4269	-4.04642	0.315718	-2.76619	-2.4199
3.5437	-7.40314	-4.03004	0.324031	-2.74806	-2.41937
3.5476	-7.37976	-4.01394	0.332114	-2.73023	-2.41906
3.5515	-7.35676	-3.99813	0.339962	-2.71271	-2.41897
3.5554	-7.33412	-3.98261	0.347574	-2.69549	-2.41909
3.5593	-7.31185	-3.96737	0.354949	-2.67858	-2.41943
3.5632	-7.28994	-3.95241	0.362082	-2.66197	-2.41998
3.5671	-7.26839	-3.93774	0.368973	-2.64566	-2.42073
3.571	-7.2472	-3.92336	0.375619	-2.62966	-2.42169
3.5749	-7.22637	-3.90925	0.38202	-2.61395	-2.42284
3.5788	-7.20589	-3.89543	0.388174	-2.59855	-2.42418
3.5827	-7.18576	-3.88189	0.394079	-2.58344	-2.4257
3.5866	-7.16597	-3.86863	0.399734	-2.56862	-2.42741
3.5905	-7.14653	-3.85566	0.405139	-2.5541	-2.42929
3.5944	-7.12743	-3.84296	0.410293	-2.53988	-2.43134
3.5983	-7.10867	-3.83054	0.415194	-2.52595	-2.43355
3.6022	-7.09024	-3.8184	0.419845	-2.51231	-2.43592
3.6061	-7.07215	-3.80654	0.424244	-2.49896	-2.43844
3.61	-7.05438	-3.79496	0.428391	-2.48589	-2.44111
3.6139	-7.03695	-3.78365	0.432287	-2.47312	-2.44391
3.6178	-7.01983	-3.77261	0.435933	-2.46062	-2.44684
3.6217	-7.00304	-3.76185	0.439328	-2.44841	-2.4499
3.6256	-6.98657	-3.75136	0.442476	-2.43649	-2.45307
3.6295	-6.97041	-3.74114	0.445378	-2.42484	-2.45635
3.6334	-6.95457	-3.73119	0.448035	-2.41347	-2.45973
3.6373	-6.93903	-3.72151	0.450448	-2.40237	-2.4632
3.6412	-6.9238	-3.71209	0.452622	-2.39155	-2.46676
3.6451	-6.90887	-3.70293	0.454557	-2.381	-2.4704
3.649	-6.89424	-3.69404	0.456257	-2.37071	-2.47412
3.6529	-6.87991	-3.6854	0.457726	-2.36069	-2.47789
3.6568	-6.86587	-3.67703	0.458966	-2.35094	-2.48172
3.6607	-6.85212	-3.6689	0.45998	-2.34144	-2.4856
3.6646	-6.83866	-3.66103	0.460775	-2.33221	-2.48953
3.6685	-6.82548	-3.6534	0.461352	-2.32322	-2.49348
3.6724	-6.81257	-3.64602	0.461717	-2.31449	-2.49747
3.6763	-6.79994	-3.63889	0.461875	-2.30601	-2.50147
3.6802	-6.78759	-3.63199	0.461829	-2.29777	-2.50548
3.6841	-6.7755	-3.62533	0.461588	-2.28978	-2.5095
3.688	-6.76367	-3.6189	0.461153	-2.28202	-2.51352
3.6919	-6.75211	-3.6127	0.460533	-2.27449	-2.51753
3.6958	-6.7408	-3.60673	0.459732	-2.2672	-2.52153
3.6997	-6.72974	-3.60098	0.458757	-2.26013	-2.52551
3.7036	-6.71893	-3.59545	0.457614	-2.25329	-2.52946
3.7075	-6.70836	-3.59013	0.456308	-2.24667	-2.53338
3.7114	-6.69803	-3.58502	0.45485	-2.24025	-2.53726
3.7153	-6.68793	-3.58011	0.453242	-2.23405	-2.5411
3.7192	-6.67807	-3.57541	0.451495	-2.22806	-2.5449
3.7231	-6.66843	-3.5709	0.449613	-2.22226	-2.54864
3.727	-6.65901	-3.56658	0.447605	-2.21667	-2.55233
3.7309	-6.64981	-3.56245	0.445477	-2.21126	-2.55596
3.7348	-6.64083	-3.5585	0.443239	-2.20604	-2.55953
3.7387	-6.63205	-3.55472	0.440895	-2.20101	-2.56303
3.7426	-6.62347	-3.55112	0.438456	-2.19615	-2.56646
3.7465	-6.6151	-3.54769	0.435929	-2.19147	-2.56982
3.7504	-6.60691	-3.54442	0.43332	-2.18695	-2.57311
3.7543	-6.59892	-3.5413	0.430638	-2.18259	-2.57633
3.7582	-6.59112	-3.53833	0.427891	-2.1784	-2.57948
3.7621	-6.58349	-3.53551	0.425086	-2.17435	-2.58255
3.766	-6.57604	-3.53283	0.422231	-2.17046	-2.58554
3.7699	-6.56876	-3.53028	0.419334	-2.1667	-2.58846
3.7738	-6.56164	-3.52787	0.416402	-2.16309	-2.5913
3.7777	-6.55469	-3.52557	0.413442	-2.1596	-2.59408
3.7816	-6.5479	-3.5234	0.410462	-2.15624	-2.59678
3.7855	-6.54126	-3.52133	0.40747	-2.15301	-2.59941
3.7894	-6.53476	-3.51938	0.404472	-2.14989	-2.60197
3.7933	-6.52841	-3.51753	0.401474	-2.14689	-2.60447
3.7972	-6.5222	-3.51578	0.398483	-2.14399	-2.60691
3.8011	-6.51613	-3.51411	0.395506	-2.14119	-2.60929
3.805	-6.51019	-3.51254	0.39255	-2.1385	-2.61162
3.8089	-6.50437	-3.51104	0.389619	-2.13589	-2.61389
3.8128	-6.49867	-3.50963	0.386719	-2.13338	-2.61612
3.8167	-6.4931	-3.50828	0.383857	-2.13094	-2.61832
3.8206	-6.48764	-3.50701	0.381036	-2.12859	-2.62047
3.8245	-6.48229	-3.50579	0.378262	-2.12631	-2.6226
3.8284	-6.47704	-3.50464	0.375538	-2.12411	-2.6247
3.8323	-6.47191	-3.50354	0.37287	-2.12197	-2.62679
3.8362	-6.46687	-3.50248	0.370258	-2.11989	-2.62887
3.8401	-6.46192	-3.50148	0.367709	-2.11788	-2.63094
3.844	-6.45708	-3.50052	0.365225	-2.11592	-2.63301
3.8479	-6.45232	-3.49959	0.362807	-2.11401	-2.6351
3.8518	-6.44765	-3.4987	0.360457	-2.11215	-2.6372
3.8557	-6.44306	-3.49784	0.358178	-2.11034	-2.63932
3.8596	-6.43856	-3.49702	0.355969	-2.10858	-2.64148
3.8635	-6.43413	-3.49621	0.353832	-2.10685	-2.64368
3.8674	-6.42979	-3.49544	0.351767	-2.10517	-2.64592
3.8713	-6.42552	-3.49468	0.349774	-2.10352	-2.64822
3.8752	-6.42132	-3.49394	0.347851	-2.1019	-2.65058
3.8791	-6.41719	-3.49322	0.345998	-2.10032	-2.65301
3.883	-6.41314	-3.49252	0.344214	-2.09877	-2.65552
3.8869	-6.40915	-3.49183	0.342496	-2.09725	-2.65811
3.8908	-6.40523	-3.49116	0.340839	-2.09576	-2.6608
3.8947	-6.40138	-3.4905	0.339245	-2.0943	-2.66358
3.8986	-6.39759	-3.48985	0.337707	-2.09287	-2.66648
3.9025	-6.39386	-3.48921	0.336221	-2.09146	-2.66949
3.9064	-6.3902	-3.48859	0.334784	-2.09009	-2.67263
3.9103	-6.38661	-3.48798	0.333392	-2.08874	-2.67589
3.9142	-6.38308	-3.48738	0.332038	-2.08742	-2.67929
3.9181	-6.37961	-3.4868	0.330716	-2.08613	-2.68283
3.922	-6.37621	-3.48623	0.329423	-2.08487	-2.68652
3.9259	-6.37287	-3.48568	0.328149	-2.08364	-2.69036
3.9298	-6.3696	-3.48515	0.32689	-2.08244	-2.69437
3.9337	-6.36639	-3.48464	0.325639	-2.08128	-2.69854
3.9376	-6.36325	-3.48415	0.324388	-2.08015	-2.70288
3.9415	-6.36018	-3.48369	0.323129	-2.07906	-2.7074
3.9454	-6.35718	-3.48325	0.321854	-2.07802	-2.7121
3.9493	-6.35425	-3.48285	0.320557	-2.07701	-2.71698
3.9532	-6.35139	-3.48248	0.319228	-2.07605	-2.72205
3.9571	-6.34861	-3.48214	0.317859	-2.07514	-2.72731
3.961	-6.3459	-3.48185	0.316441	-2.07428	-2.73276
3.9649	-6.34327	-3.4816	0.314965	-2.07348	-2.73841
3.9688	-6.34072	-3.48139	0.313423	-2.07273	-2.74425
3.9727	-6.33826	-3.48124	0.311807	-2.07205	-2.75029
3.9766	-6.33588	-3.48115	0.310105	-2.07143	-2.75653
3.9805	-6.33359	-3.48111	0.308309	-2.07088	-2.76297
3.9844	-6.33139	-3.48114	0.306412	-2.0704	-2.76961
3.9883	-6.32928	-3.48124	0.304401	-2.07	-2.77645
3.9922	-6.32726	-3.48142	0.302271	-2.06968	-2.78348
3.9961	-6.32535	-3.48167	0.300011	-2.06944	-2.79071
4	-6.32354	-3.482	0.297612	-2.06929	-2.79814

## Sheet: Figure 7(a)
Frequency / GHz	step1/real	step2/real	step3	step 4
0.1	222.344	210.514	213.722	210.134
0.1039	214.945	203.351	207.271	203.854
0.1078	207.914	196.52	201.037	197.755
0.1117	201.236	190.01	195.018	191.839
0.1156	194.898	183.81	189.212	186.108
0.1195	188.881	177.907	183.616	180.561
0.1234	183.171	172.288	178.226	175.197
0.1273	177.753	166.94	173.038	170.016
0.1312	172.609	161.849	168.047	165.014
0.1351	167.726	157.003	163.247	160.19
0.139	163.087	152.39	158.634	155.54
0.1429	158.68	147.996	154.202	151.059
0.1468	154.491	143.81	149.944	146.745
0.1507	150.507	139.821	145.856	142.594
0.1546	146.715	136.018	141.931	138.599
0.1585	143.103	132.39	138.163	134.758
0.1624	139.662	128.927	134.547	131.065
0.1663	136.379	125.62	131.076	127.515
0.1702	133.246	122.461	127.746	124.104
0.1741	130.254	119.439	124.55	120.827
0.178	127.393	116.548	121.483	117.679
0.1819	124.655	113.78	118.54	114.655
0.1858	122.032	111.127	115.715	111.751
0.1897	119.519	108.584	113.004	108.962
0.1936	117.106	106.143	110.401	106.283
0.1975	114.789	103.799	107.901	103.709
0.2014	112.561	101.546	105.5	101.238
0.2053	110.417	99.3792	103.194	98.863
0.2092	108.351	97.2929	100.978	96.5814
0.2131	106.358	95.2828	98.8478	94.3887
0.217	104.434	93.3444	96.7995	92.2813
0.2209	102.575	91.4736	94.8294	90.2551
0.2248	100.776	89.6666	92.9336	88.3066
0.2287	99.0337	87.9197	91.1087	86.4324
0.2326	97.3442	86.2295	89.3512	84.629
0.2365	95.7044	84.5927	87.6579	82.8931
0.2404	94.1112	83.0064	86.0257	81.2218
0.2443	92.5616	81.4677	84.4517	79.6119
0.2482	91.0529	79.974	82.9329	78.0606
0.2521	89.5825	78.5227	81.4667	76.5651
0.256	88.1481	77.1116	80.0506	75.123
0.2599	86.7475	75.7384	78.682	73.7315
0.2638	85.3786	74.4011	77.3585	72.3884
0.2677	84.0395	73.0979	76.0782	71.0913
0.2716	82.7285	71.8268	74.8387	69.8381
0.2755	81.4438	70.5863	73.6381	68.6267
0.2794	80.184	69.3749	72.4745	67.4552
0.2833	78.9476	68.1909	71.3461	66.3215
0.2872	77.7335	67.0332	70.2512	65.224
0.2911	76.5404	65.9004	69.1882	64.161
0.295	75.3672	64.7914	68.1556	63.1307
0.2989	74.213	63.7052	67.1519	62.1318
0.3028	73.077	62.6406	66.1758	61.1627
0.3067	71.9581	61.5969	65.2261	60.2222
0.3106	70.8559	60.5732	64.3014	59.3087
0.3145	69.7696	59.5687	63.4006	58.4212
0.3184	68.6987	58.5827	62.5228	57.5585
0.3223	67.6427	57.6145	61.6669	56.7194
0.3262	66.6011	56.6636	60.8319	55.9029
0.3301	65.5736	55.7294	60.017	55.108
0.334	64.5599	54.8115	59.2213	54.3338
0.3379	63.5597	53.9093	58.4441	53.5793
0.3418	62.5728	53.0226	57.6846	52.8438
0.3457	61.599	52.1509	56.9422	52.1265
0.3496	60.6382	51.2939	56.2161	51.4265
0.3535	59.6903	50.4514	55.5059	50.7433
0.3574	58.7552	49.6231	54.8109	50.076
0.3613	57.833	48.8087	54.1306	49.4242
0.3652	56.9236	48.008	53.4645	48.7872
0.3691	56.0268	47.2209	52.8121	48.1644
0.373	55.1431	46.4472	52.173	47.5553
0.3769	54.2721	45.6869	51.5469	46.9594
0.3808	53.4142	44.9396	50.9333	46.3762
0.3847	52.5692	44.2054	50.3318	45.8052
0.3886	51.7373	43.4841	49.7421	45.2461
0.3925	50.9187	42.7756	49.1639	44.6984
0.3964	50.1133	42.0799	48.5969	44.1617
0.4003	49.3212	41.3968	48.0407	43.6357
0.4042	48.5426	40.7264	47.4952	43.12
0.4081	47.7773	40.0684	46.96	42.6143
0.412	47.0258	39.4228	46.435	42.1182
0.4159	46.2878	38.7896	45.9198	41.6316
0.4198	45.5635	38.1686	45.4142	41.154
0.4237	44.8528	37.5599	44.918	40.6852
0.4276	44.156	36.9633	44.4311	40.2249
0.4315	43.4729	36.3787	43.9532	39.773
0.4354	42.8036	35.806	43.4841	39.3291
0.4393	42.1481	35.2453	43.0237	38.8931
0.4432	41.5063	34.6962	42.5717	38.4647
0.4471	40.8782	34.1588	42.128	38.0438
0.451	40.2638	33.633	41.6924	37.6301
0.4549	39.663	33.1185	41.2647	37.2234
0.4588	39.0758	32.6154	40.8449	36.8236
0.4627	38.502	32.1234	40.4327	36.4306
0.4666	37.9415	31.6425	40.028	36.0441
0.4705	37.3943	31.1725	39.6307	35.664
0.4744	36.8601	30.7133	39.2406	35.2901
0.4783	36.339	30.2646	38.8575	34.9224
0.4822	35.8307	29.8264	38.4815	34.5607
0.4861	35.335	29.3985	38.1122	34.2049
0.49	34.8518	28.9808	37.7497	33.8549
0.4939	34.381	28.573	37.3938	33.5105
0.4978	33.9222	28.175	37.0443	33.1716
0.5017	33.4754	27.7866	36.7012	32.8383
0.5056	33.0403	27.4077	36.3644	32.5103
0.5095	32.6167	27.038	36.0337	32.1876
0.5134	32.2044	26.6773	35.709	31.8701
0.5173	31.8032	26.3256	35.3903	31.5577
0.5212	31.4128	25.9826	35.0775	31.2504
0.5251	31.033	25.648	34.7705	30.9481
0.529	30.6635	25.3218	34.4691	30.6507
0.5329	30.3042	25.0037	34.1733	30.3582
0.5368	29.9548	24.6935	33.883	30.0705
0.5407	29.615	24.3911	33.5981	29.7876
0.5446	29.2846	24.0961	33.3186	29.5094
0.5485	28.9633	23.8086	33.0444	29.2359
0.5524	28.6509	23.5282	32.7753	28.967
0.5563	28.3472	23.2547	32.5114	28.7026
0.5602	28.0518	22.988	32.2525	28.4428
0.5641	27.7646	22.7279	31.9986	28.1876
0.568	27.4854	22.4742	31.7496	27.9367
0.5719	27.2137	22.2267	31.5054	27.6903
0.5758	26.9495	21.9852	31.266	27.4483
0.5797	26.6924	21.7495	31.0313	27.2106
0.5836	26.4423	21.5195	30.8012	26.9773
0.5875	26.1989	21.295	30.5757	26.7482
0.5914	25.9619	21.0758	30.3547	26.5233
0.5953	25.7311	20.8617	30.1381	26.3027
0.5992	25.5064	20.6525	29.9259	26.0862
0.6031	25.2874	20.4482	29.718	25.8738
0.607	25.074	20.2485	29.5143	25.6655
0.6109	24.866	20.0532	29.3148	25.4612
0.6148	24.6631	19.8623	29.1194	25.2609
0.6187	24.4651	19.6755	28.928	25.0646
0.6226	24.2719	19.4927	28.7406	24.8722
0.6265	24.0831	19.3137	28.5571	24.6837
0.6304	23.8988	19.1385	28.3774	24.4989
0.6343	23.7185	18.9668	28.2015	24.318
0.6382	23.5422	18.7986	28.0293	24.1407
0.6421	23.3698	18.6336	27.8607	23.9671
0.646	23.2009	18.4719	27.6956	23.7972
0.6499	23.0355	18.3131	27.5341	23.6307
0.6538	22.8733	18.1574	27.3759	23.4678
0.6577	22.7143	18.0044	27.2211	23.3084
0.6616	22.5582	17.8541	27.0696	23.1523
0.6655	22.405	17.7064	26.9213	22.9996
0.6694	22.2545	17.5611	26.7761	22.8501
0.6733	22.1065	17.4183	26.6339	22.7039
0.6772	21.9609	17.2777	26.4947	22.5608
0.6811	21.8175	17.1393	26.3585	22.4208
0.685	21.6764	17.003	26.2251	22.2838
0.6889	21.5373	16.8688	26.0944	22.1499
0.6928	21.4002	16.7364	25.9665	22.0188
0.6967	21.2649	16.6059	25.8412	21.8905
0.7006	21.1313	16.4772	25.7184	21.7651
0.7045	20.9993	16.3502	25.5982	21.6423
0.7084	20.869	16.2249	25.4804	21.5222
0.7123	20.7401	16.1012	25.3649	21.4047
0.7162	20.6126	15.9789	25.2517	21.2897
0.7201	20.4864	15.8582	25.1408	21.1772
0.724	20.3615	15.7389	25.032	21.0671
0.7279	20.2378	15.621	24.9253	20.9593
0.7318	20.1152	15.5044	24.8207	20.8539
0.7357	19.9937	15.3891	24.718	20.7506
0.7396	19.8732	15.2751	24.6173	20.6495
0.7435	19.7538	15.1624	24.5185	20.5505
0.7474	19.6353	15.0508	24.4214	20.4536
0.7513	19.5178	14.9405	24.3261	20.3586
0.7552	19.4011	14.8313	24.2325	20.2656
0.7591	19.2853	14.7233	24.1406	20.1745
0.763	19.1704	14.6164	24.0503	20.0852
0.7669	19.0564	14.5107	23.9616	19.9977
0.7708	18.9432	14.4061	23.8744	19.9119
0.7747	18.8308	14.3026	23.7886	19.8279
0.7786	18.7192	14.2002	23.7043	19.7454
0.7825	18.6085	14.0989	23.6214	19.6646
0.7864	18.4986	13.9988	23.5399	19.5853
0.7903	18.3896	13.8997	23.4597	19.5075
0.7942	18.2814	13.8019	23.3808	19.4312
0.7981	18.1741	13.7051	23.3032	19.3563
0.802	18.0677	13.6095	23.2268	19.2828
0.8059	17.9621	13.5151	23.1516	19.2107
0.8098	17.8575	13.4219	23.0776	19.1399
0.8137	17.7539	13.3299	23.0047	19.0705
0.8176	17.6513	13.2391	22.933	19.0022
0.8215	17.5496	13.1496	22.8624	18.9353
0.8254	17.449	13.0613	22.793	18.8695
0.8293	17.3495	12.9743	22.7246	18.8049
0.8332	17.2511	12.8886	22.6573	18.7415
0.8371	17.1538	12.8043	22.5911	18.6792
0.841	17.0577	12.7213	22.5259	18.6181
0.8449	16.9628	12.6397	22.4618	18.5581
0.8488	16.8692	12.5596	22.3987	18.4991
0.8527	16.7768	12.4808	22.3366	18.4413
0.8566	16.6858	12.4036	22.2756	18.3845
0.8605	16.5962	12.3278	22.2156	18.3287
0.8644	16.508	12.2536	22.1566	18.274
0.8683	16.4212	12.1809	22.0986	18.2203
0.8722	16.3359	12.1098	22.0417	18.1677
0.8761	16.2522	12.0403	21.9858	18.1161
0.88	16.17	11.9725	21.931	18.0655
0.8839	16.0894	11.9063	21.8772	18.0159
0.8878	16.0105	11.8417	21.8244	17.9674
0.8917	15.9333	11.7789	21.7727	17.9199
0.8956	15.8578	11.7179	21.722	17.8733
0.8995	15.784	11.6586	21.6725	17.8279
0.9034	15.712	11.6011	21.624	17.7834
0.9073	15.6419	11.5454	21.5766	17.74
0.9112	15.5736	11.4915	21.5304	17.6977
0.9151	15.5072	11.4395	21.4852	17.6564
0.919	15.4427	11.3894	21.4412	17.6162
0.9229	15.3802	11.3411	21.3984	17.577
0.9268	15.3196	11.2948	21.3568	17.539
0.9307	15.2611	11.2504	21.3163	17.5021
0.9346	15.2046	11.208	21.2771	17.4663
0.9385	15.1501	11.1676	21.2391	17.4316
0.9424	15.0978	11.1291	21.2024	17.3981
0.9463	15.0475	11.0926	21.1669	17.3659
0.9502	14.9994	11.0582	21.1328	17.3348
0.9541	14.9535	11.0258	21.1	17.3049
0.958	14.9097	10.9955	21.0685	17.2763
0.9619	14.8681	10.9672	21.0384	17.249
0.9658	14.8287	10.941	21.0098	17.223
0.9697	14.7916	10.9169	20.9825	17.1983
0.9736	14.7567	10.8949	20.9568	17.175
0.9775	14.7241	10.875	20.9325	17.1531
0.9814	14.6937	10.8572	20.9097	17.1326
0.9853	14.6656	10.8416	20.8885	17.1136
0.9892	14.6399	10.8282	20.8689	17.096
0.9931	14.6164	10.8168	20.8508	17.08
0.997	14.5953	10.8077	20.8345	17.0655
1.0009	14.5765	10.8008	20.8197	17.0525
1.0048	14.5601	10.796	20.8067	17.0413
1.0087	14.546	10.7934	20.7955	17.0316
1.0126	14.5343	10.7931	20.786	17.0237
1.0165	14.525	10.795	20.7783	17.0175
1.0204	14.5181	10.7991	20.7725	17.013
1.0243	14.5136	10.8055	20.7686	17.0104
1.0282	14.5115	10.8141	20.7666	17.0096
1.0321	14.5119	10.825	20.7665	17.0107
1.036	14.5147	10.8382	20.7684	17.0138
1.0399	14.5199	10.8537	20.7724	17.0188
1.0438	14.5276	10.8715	20.7784	17.0258
1.0477	14.5378	10.8916	20.7866	17.0349
1.0516	14.5504	10.9141	20.7969	17.0461
1.0555	14.5656	10.939	20.8094	17.0595
1.0594	14.5833	10.9662	20.8241	17.075
1.0633	14.6035	10.9959	20.8411	17.0928
1.0672	14.6263	11.028	20.8605	17.1128
1.0711	14.6516	11.0625	20.8822	17.1352
1.075	14.6796	11.0995	20.9063	17.16
1.0789	14.7101	11.139	20.9329	17.1872
1.0828	14.7432	11.1811	20.9619	17.2169
1.0867	14.7791	11.2257	20.9935	17.2491
1.0906	14.8175	11.2729	21.0277	17.284
1.0945	14.8587	11.3227	21.0646	17.3214
1.0984	14.9026	11.3752	21.1041	17.3615
1.1023	14.9493	11.4303	21.1464	17.4044
1.1062	14.9988	11.4883	21.1915	17.4501
1.1101	15.051	11.549	21.2394	17.4987
1.114	15.1062	11.6125	21.2902	17.5501
1.1179	15.1642	11.6789	21.344	17.6046
1.1218	15.2251	11.7482	21.4008	17.662
1.1257	15.2891	11.8205	21.4606	17.7226
1.1296	15.356	11.8959	21.5236	17.7864
1.1335	15.426	11.9743	21.5898	17.8533
1.1374	15.4991	12.0559	21.6592	17.9236
1.1413	15.5754	12.1407	21.7319	17.9972
1.1452	15.6549	12.2288	21.808	18.0742
1.1491	15.7377	12.3202	21.8875	18.1547
1.153	15.8238	12.4151	21.9705	18.2388
1.1569	15.9133	12.5135	22.0571	18.3265
1.1608	16.0063	12.6155	22.1473	18.418
1.1647	16.1028	12.7211	22.2413	18.5133
1.1686	16.2029	12.8306	22.339	18.6124
1.1725	16.3067	12.9438	22.4406	18.7155
1.1764	16.4142	13.0611	22.5462	18.8226
1.1803	16.5255	13.1823	22.6558	18.9339
1.1842	16.6408	13.3077	22.7694	19.0493
1.1881	16.76	13.4374	22.8873	19.1691
1.192	16.8833	13.5714	23.0094	19.2933
1.1959	17.0108	13.7099	23.1359	19.422
1.1998	17.1426	13.853	23.2669	19.5552
1.2037	17.2787	14.0008	23.4024	19.6932
1.2076	17.4193	14.1534	23.5425	19.836
1.2115	17.5644	14.3109	23.6874	19.9836
1.2154	17.7142	14.4735	23.8371	20.1363
1.2193	17.8688	14.6413	23.9917	20.294
1.2232	18.0282	14.8144	24.1514	20.457
1.2271	18.1926	14.9929	24.3162	20.6253
1.231	18.3621	15.1771	24.4863	20.7991
1.2349	18.5368	15.3669	24.6617	20.9784
1.2388	18.7168	15.5625	24.8425	21.1634
1.2427	18.9022	15.7641	25.0289	21.3541
1.2466	19.0932	15.9718	25.221	21.5508
1.2505	19.2897	16.1857	25.4189	21.7536
1.2544	19.4921	16.406	25.6227	21.9625
1.2583	19.7002	16.6327	25.8324	22.1776
1.2622	19.9143	16.8659	26.0483	22.3991
1.2661	20.1345	17.1058	26.2704	22.6272
1.27	20.3608	17.3526	26.4988	22.8618
1.2739	20.5933	17.6061	26.7336	23.1032
1.2778	20.8322	17.8666	26.9749	23.3514
1.2817	21.0775	18.1342	27.2228	23.6065
1.2856	21.3293	18.4088	27.4774	23.8687
1.2895	21.5875	18.6905	27.7388	24.138
1.2934	21.8524	18.9794	28.0071	24.4146
1.2973	22.1239	19.2755	28.2822	24.6984
1.3012	22.4021	19.5787	28.5643	24.9895
1.3051	22.687	19.8891	28.8535	25.2881
1.309	22.9785	20.2066	29.1497	25.5941
1.3129	23.2766	20.531	29.4529	25.9075
1.3168	23.5814	20.8624	29.7632	26.2284
1.3207	23.8927	21.2005	30.0806	26.5568
1.3246	24.2105	21.5452	30.4049	26.8925
1.3285	24.5347	21.8963	30.7362	27.2357
1.3324	24.8651	22.2535	31.0744	27.586
1.3363	25.2016	22.6166	31.4193	27.9436
1.3402	25.5439	22.9853	31.7707	28.3081
1.3441	25.892	23.3591	32.1286	28.6794
1.348	26.2454	23.7376	32.4927	29.0573
1.3519	26.6039	24.1205	32.8628	29.4416
1.3558	26.9673	24.5071	33.2385	29.8318
1.3597	27.335	24.897	33.6195	30.2277
1.3636	27.7068	25.2895	34.0055	30.6289
1.3675	28.0821	25.6838	34.396	31.0348
1.3714	28.4605	26.0795	34.7906	31.4451
1.3753	28.8414	26.4756	35.1886	31.859
1.3792	29.2242	26.8713	35.5896	32.276
1.3831	29.6085	27.2658	35.9928	32.6955
1.387	29.9933	27.6581	36.3975	33.1165
1.3909	30.3782	28.0474	36.8031	33.5384
1.3948	30.7622	28.4326	37.2086	33.9602
1.3987	31.1447	28.8127	37.6132	34.381
1.4026	31.5248	29.1866	38.0159	34.7997
1.4065	31.9017	29.5534	38.4157	35.2154
1.4104	32.2744	29.9118	38.8117	35.6269
1.4143	32.6421	30.2609	39.2026	36.033
1.4182	33.0038	30.5995	39.5874	36.4325
1.4221	33.3586	30.9265	39.9649	36.8241
1.426	33.7055	31.241	40.3338	37.2066
1.4299	34.0437	31.5419	40.6929	37.5786
1.4338	34.372	31.8283	41.041	37.9389
1.4377	34.6896	32.0992	41.3767	38.286
1.4416	34.9956	32.3537	41.6989	38.6187
1.4455	35.2891	32.591	42.0064	38.9357
1.4494	35.5692	32.8106	42.2978	39.2357
1.4533	35.8351	33.0116	42.5721	39.5175
1.4572	36.0861	33.1936	42.8281	39.7799
1.4611	36.3214	33.3562	43.0648	40.0219
1.465	36.5404	33.4989	43.2813	40.2425
1.4689	36.7425	33.6216	43.4765	40.4409
1.4728	36.9272	33.7242	43.6499	40.6161
1.4767	37.0942	33.8066	43.8006	40.7677
1.4806	37.243	33.8689	43.9282	40.895
1.4845	37.3736	33.9113	44.0322	40.9977
1.4884	37.4856	33.9341	44.1124	41.0756
1.4923	37.579	33.9378	44.1686	41.1286
1.4962	37.6539	33.9227	44.2007	41.1566
1.5001	37.7104	33.8895	44.209	41.16
1.504	37.7487	33.8387	44.1936	41.139
1.5079	37.769	33.7712	44.155	41.0942
1.5118	37.7718	33.6877	44.0936	41.0261
1.5157	37.7575	33.589	44.0102	40.9355
1.5196	37.7267	33.476	43.9053	40.8232
1.5235	37.6797	33.3496	43.78	40.6902
1.5274	37.6175	33.2107	43.6351	40.5375
1.5313	37.5404	33.0603	43.4717	40.3662
1.5352	37.4495	32.8993	43.2908	40.1775
1.5391	37.3453	32.7287	43.0935	39.9726
1.543	37.2287	32.5495	42.8811	39.7528
1.5469	37.1004	32.3625	42.6547	39.5193
1.5508	36.9614	32.1687	42.4156	39.2735
1.5547	36.8124	31.969	42.165	39.0167
1.5586	36.6543	31.7644	41.9042	38.7502
1.5625	36.4879	31.5555	41.6344	38.4752
1.5664	36.314	31.3432	41.3567	38.193
1.5703	36.1335	31.1284	41.0724	37.9047
1.5742	35.9471	30.9116	40.7826	37.6117
1.5781	35.7556	30.6937	40.4883	37.315
1.582	35.5598	30.4752	40.1908	37.0156
1.5859	35.3603	30.2569	39.8908	36.7146
1.5898	35.1579	30.0391	39.5895	36.413
1.5937	34.9532	29.8225	39.2877	36.1117
1.5976	34.7468	29.6076	38.9862	35.8115
1.6015	34.5394	29.3948	38.6859	35.5132
1.6054	34.3314	29.1844	38.3875	35.2176
1.6093	34.1234	28.977	38.0916	34.9253
1.6132	33.9158	28.7727	37.799	34.6369
1.6171	33.7092	28.5719	37.5101	34.353
1.621	33.5039	28.3748	37.2254	34.0741
1.6249	33.3004	28.1817	36.9456	33.8008
1.6288	33.0988	27.9928	36.6709	33.5333
1.6327	32.8997	27.8083	36.4017	33.272
1.6366	32.7031	27.6282	36.1385	33.0174
1.6405	32.5095	27.4528	35.8815	32.7696
1.6444	32.3191	27.282	35.631	32.5289
1.6483	32.1319	27.1161	35.3871	32.2956
1.6522	31.9483	26.9549	35.1502	32.0698
1.6561	31.7683	26.7987	34.9203	31.8517
1.66	31.592	26.6473	34.6976	31.6414
1.6639	31.4197	26.5008	34.4823	31.4391
1.6678	31.2513	26.3591	34.2743	31.2447
1.6717	31.087	26.2223	34.0739	31.0583
1.6756	30.9267	26.0903	33.8809	30.8801
1.6795	30.7705	25.9631	33.6955	30.71
1.6834	30.6185	25.8405	33.5177	30.548
1.6873	30.4706	25.7226	33.3475	30.3941
1.6912	30.3268	25.6091	33.1849	30.2484
1.6951	30.1871	25.5001	33.0298	30.1108
1.699	30.0515	25.3955	32.8823	29.9812
1.7029	29.9199	25.2951	32.7423	29.8596
1.7068	29.7922	25.1988	32.6097	29.746
1.7107	29.6685	25.1066	32.4845	29.6404
1.7146	29.5486	25.0182	32.3666	29.5426
1.7185	29.4324	24.9337	32.256	29.4526
1.7224	29.32	24.8528	32.1527	29.3703
1.7263	29.2111	24.7754	32.0565	29.2956
1.7302	29.1058	24.7015	31.9673	29.2286
1.7341	29.0039	24.6309	31.8852	29.1691
1.738	28.9053	24.5634	31.81	29.117
1.7419	28.8099	24.4989	31.7416	29.0722
1.7458	28.7176	24.4374	31.68	29.0348
1.7497	28.6283	24.3786	31.6251	29.0045
1.7536	28.542	24.3224	31.5769	28.9814
1.7575	28.4584	24.2688	31.5351	28.9653
1.7614	28.3775	24.2175	31.4998	28.9561
1.7653	28.2992	24.1685	31.4709	28.9538
1.7692	28.2234	24.1217	31.4482	28.9584
1.7731	28.1499	24.0768	31.4318	28.9696
1.777	28.0788	24.0338	31.4215	28.9875
1.7809	28.0097	23.9926	31.4173	29.012
1.7848	27.9427	23.9531	31.4191	29.0429
1.7887	27.8777	23.9151	31.4267	29.0803
1.7926	27.8145	23.8786	31.4402	29.1239
1.7965	27.753	23.8433	31.4595	29.1738
1.8004	27.6932	23.8093	31.4844	29.2299
1.8043	27.635	23.7765	31.515	29.2921
1.8082	27.5782	23.7446	31.551	29.3602
1.8121	27.5227	23.7138	31.5925	29.4343
1.816	27.4686	23.6838	31.6394	29.5142
1.8199	27.4157	23.6545	31.6917	29.5999
1.8238	27.3638	23.626	31.7491	29.6912
1.8277	27.3131	23.5981	31.8117	29.7882
1.8316	27.2632	23.5708	31.8794	29.8906
1.8355	27.2143	23.5439	31.9521	29.9985
1.8394	27.1662	23.5175	32.0298	30.1117
1.8433	27.1188	23.4915	32.1123	30.2301
1.8472	27.0722	23.4658	32.1995	30.3536
1.8511	27.0262	23.4404	32.2915	30.4822
1.855	26.9807	23.4153	32.3881	30.6158
1.8589	26.9358	23.3904	32.4893	30.7542
1.8628	26.8914	23.3656	32.5949	30.8973
1.8667	26.8474	23.3411	32.7049	31.0451
1.8706	26.8038	23.3166	32.8192	31.1974
1.8745	26.7606	23.2923	32.9377	31.3541
1.8784	26.7177	23.268	33.0603	31.5151
1.8823	26.6751	23.2439	33.1869	31.6803
1.8862	26.6328	23.2198	33.3175	31.8496
1.8901	26.5907	23.1959	33.4519	32.0228
1.894	26.5488	23.172	33.5901	32.1998
1.8979	26.5071	23.1482	33.7319	32.3804
1.9018	26.4656	23.1246	33.8772	32.5647
1.9057	26.4243	23.101	34.026	32.7523
1.9096	26.3831	23.0776	34.1782	32.9432
1.9135	26.3421	23.0543	34.3336	33.1371
1.9174	26.3012	23.0313	34.4921	33.3341
1.9213	26.2605	23.0084	34.6536	33.5339
1.9252	26.2199	22.9857	34.818	33.7363
1.9291	26.1795	22.9633	34.9851	33.9413
1.933	26.1392	22.9412	35.155	34.1486
1.9369	26.0991	22.9195	35.3274	34.3581
1.9408	26.0591	22.8981	35.5022	34.5697
1.9447	26.0193	22.877	35.6793	34.7831
1.9486	25.9797	22.8565	35.8585	34.9983
1.9525	25.9403	22.8364	36.0398	35.2149
1.9564	25.9011	22.8168	36.2231	35.433
1.9603	25.8621	22.7978	36.4081	35.6523
1.9642	25.8233	22.7794	36.5948	35.8727
1.9681	25.7848	22.7617	36.783	36.0939
1.972	25.7466	22.7447	36.9726	36.3159
1.9759	25.7087	22.7283	37.1635	36.5385
1.9798	25.6712	22.7128	37.3556	36.7615
1.9837	25.6339	22.6982	37.5486	36.9848
1.9876	25.597	22.6844	37.7426	37.2082
1.9915	25.5606	22.6715	37.9373	37.4315
1.9954	25.5245	22.6596	38.1327	37.6547
1.9993	25.4888	22.6487	38.3286	37.8777
2.0032	25.4537	22.6388	38.525	38.1001
2.0071	25.419	22.6301	38.7216	38.322
2.011	25.3848	22.6225	38.9183	38.5432
2.0149	25.3512	22.6162	39.1152	38.7636
2.0188	25.3181	22.611	39.312	38.9831
2.0227	25.2856	22.6071	39.5086	39.2016
2.0266	25.2537	22.6046	39.705	39.419
2.0305	25.2224	22.6034	39.9011	39.6352
2.0344	25.1919	22.6036	40.0967	39.85
2.0383	25.162	22.6052	40.2917	40.0635
2.0422	25.1328	22.6083	40.4861	40.2756
2.0461	25.1044	22.6129	40.6799	40.4861
2.05	25.0767	22.6191	40.8728	40.6951
2.0539	25.0498	22.6268	41.0649	40.9024
2.0578	25.0237	22.6362	41.2561	41.1081
2.0617	24.9985	22.6472	41.4462	41.3121
2.0656	24.9741	22.6599	41.6353	41.5144
2.0695	24.9506	22.6743	41.8233	41.7148
2.0734	24.928	22.6905	42.0101	41.9135
2.0773	24.9064	22.7085	42.1957	42.1104
2.0812	24.8857	22.7282	42.38	42.3055
2.0851	24.8659	22.7498	42.563	42.4987
2.089	24.8472	22.7733	42.7446	42.6901
2.0929	24.8295	22.7986	42.9249	42.8796
2.0968	24.8127	22.8259	43.1037	43.0674
2.1007	24.7971	22.8552	43.281	43.2532
2.1046	24.7825	22.8864	43.4568	43.4373
2.1085	24.769	22.9196	43.6312	43.6195
2.1124	24.7566	22.9548	43.8039	43.7999
2.1163	24.7453	22.9921	43.9751	43.9785
2.1202	24.7352	23.0314	44.1446	44.1552
2.1241	24.7262	23.0729	44.3125	44.3302
2.128	24.7184	23.1165	44.4787	44.5034
2.1319	24.7118	23.1622	44.6433	44.6748
2.1358	24.7063	23.2101	44.8061	44.8444
2.1397	24.7021	23.2602	44.9672	45.0123
2.1436	24.6991	23.3125	45.1265	45.1784
2.1475	24.6973	23.3671	45.284	45.3426
2.1514	24.6968	23.4239	45.4397	45.5051
2.1553	24.6975	23.483	45.5936	45.6658
2.1592	24.6994	23.5445	45.7455	45.8247
2.1631	24.7027	23.6083	45.8955	45.9818
2.167	24.7072	23.6744	46.0436	46.137
2.1709	24.713	23.743	46.1897	46.2904
2.1748	24.7202	23.8139	46.3337	46.4419
2.1787	24.7286	23.8874	46.4757	46.5914
2.1826	24.7383	23.9632	46.6156	46.739
2.1865	24.7493	24.0416	46.7533	46.8846
2.1904	24.7617	24.1225	46.8889	47.0282
2.1943	24.7754	24.206	47.0222	47.1697
2.1982	24.7904	24.2921	47.1532	47.309
2.2021	24.8067	24.3807	47.2819	47.4462
2.206	24.8244	24.472	47.4082	47.581
2.2099	24.8434	24.566	47.532	47.7136
2.2138	24.8638	24.6627	47.6534	47.8439
2.2177	24.8854	24.7622	47.7722	47.9716
2.2216	24.9084	24.8643	47.8884	48.0969
2.2255	24.9328	24.9693	48.002	48.2196
2.2294	24.9585	25.0772	48.1129	48.3396
2.2333	24.9855	25.1879	48.221	48.4569
2.2372	25.0139	25.3015	48.3263	48.5714
2.2411	25.0435	25.418	48.4288	48.683
2.245	25.0746	25.5375	48.5283	48.7917
2.2489	25.1069	25.66	48.6249	48.8973
2.2528	25.1405	25.7856	48.7185	48.9997
2.2567	25.1755	25.9142	48.809	49.099
2.2606	25.2118	26.046	48.8964	49.195
2.2645	25.2494	26.1808	48.9806	49.2876
2.2684	25.2883	26.3189	49.0617	49.3768
2.2723	25.3285	26.4602	49.1396	49.4624
2.2762	25.37	26.6047	49.2142	49.5445
2.2801	25.4127	26.7525	49.2855	49.623
2.284	25.4568	26.9036	49.3535	49.6977
2.2879	25.5021	27.0581	49.4182	49.7686
2.2918	25.5486	27.2159	49.4796	49.8357
2.2957	25.5965	27.3772	49.5375	49.8989
2.2996	25.6456	27.5419	49.5921	49.9581
2.3035	25.6959	27.7101	49.6434	50.0134
2.3074	25.7474	27.8817	49.6913	50.0646
2.3113	25.8002	28.0569	49.7358	50.1117
2.3152	25.8542	28.2356	49.7769	50.1548
2.3191	25.9094	28.4179	49.8147	50.1937
2.323	25.9657	28.6038	49.8492	50.2284
2.3269	26.0233	28.7933	49.8805	50.259
2.3308	26.0821	28.9864	49.9084	50.2854
2.3347	26.142	29.1832	49.9332	50.3077
2.3386	26.2031	29.3836	49.9548	50.3258
2.3425	26.2653	29.5877	49.9732	50.3397
2.3464	26.3287	29.7954	49.9886	50.3495
2.3503	26.3932	30.0068	50.001	50.3552
2.3542	26.4588	30.2218	50.0105	50.3569
2.3581	26.5256	30.4405	50.0171	50.3545
2.362	26.5935	30.6629	50.0209	50.3481
2.3659	26.6624	30.8889	50.0219	50.3378
2.3698	26.7325	31.1185	50.0204	50.3236
2.3737	26.8036	31.3517	50.0163	50.3057
2.3776	26.8758	31.5885	50.0098	50.284
2.3815	26.9491	31.8289	50.0009	50.2587
2.3854	27.0234	32.0728	49.9898	50.2298
2.3893	27.0988	32.3202	49.9765	50.1975
2.3932	27.1753	32.571	49.9612	50.1618
2.3971	27.2527	32.8252	49.944	50.1229
2.401	27.3313	33.0828	49.9249	50.0809
2.4049	27.4108	33.3436	49.9042	50.0358
2.4088	27.4914	33.6077	49.882	49.9879
2.4127	27.573	33.875	49.8582	49.9372
2.4166	27.6556	34.1453	49.8332	49.8839
2.4205	27.7392	34.4186	49.807	49.8281
2.4244	27.8239	34.6949	49.7798	49.77
2.4283	27.9096	34.974	49.7516	49.7097
2.4322	27.9963	35.2559	49.7226	49.6473
2.4361	28.084	35.5403	49.693	49.5831
2.44	28.1727	35.8273	49.6628	49.5171
2.4439	28.2624	36.1168	49.6323	49.4496
2.4478	28.3532	36.4085	49.6015	49.3807
2.4517	28.4449	36.7024	49.5706	49.3105
2.4556	28.5377	36.9983	49.5397	49.2392
2.4595	28.6316	37.2961	49.509	49.1671
2.4634	28.7265	37.5957	49.4786	49.0942
2.4673	28.8224	37.8969	49.4486	49.0207
2.4712	28.9194	38.1995	49.4192	48.9468
2.4751	29.0174	38.5034	49.3904	48.8726
2.479	29.1165	38.8084	49.3625	48.7984
2.4829	29.2167	39.1144	49.3356	48.7242
2.4868	29.318	39.4211	49.3097	48.6503
2.4907	29.4204	39.7284	49.2851	48.5767
2.4946	29.524	40.0361	49.2618	48.5037
2.4985	29.6286	40.344	49.24	48.4315
2.5024	29.7344	40.6519	49.2197	48.36
2.5063	29.8414	40.9596	49.2012	48.2896
2.5102	29.9496	41.2668	49.1845	48.2203
2.5141	30.059	41.5734	49.1697	48.1523
2.518	30.1696	41.8792	49.157	48.0857
2.5219	30.2815	42.1838	49.1464	48.0206
2.5258	30.3946	42.4872	49.1381	47.9572
2.5297	30.509	42.789	49.1321	47.8956
2.5336	30.6248	43.089	49.1286	47.8359
2.5375	30.7419	43.3871	49.1276	47.7783
2.5414	30.8603	43.6829	49.1293	47.7227
2.5453	30.9801	43.9762	49.1337	47.6694
2.5492	31.1014	44.2667	49.1409	47.6183
2.5531	31.2241	44.5543	49.151	47.5696
2.557	31.3482	44.8387	49.1641	47.5234
2.5609	31.4739	45.1196	49.1801	47.4797
2.5648	31.6011	45.3968	49.1993	47.4387
2.5687	31.7298	45.6701	49.2216	47.4003
2.5726	31.8602	45.9391	49.2471	47.3645
2.5765	31.9921	46.2037	49.2759	47.3316
2.5804	32.1257	46.4636	49.308	47.3014
2.5843	32.261	46.7186	49.3434	47.274
2.5882	32.398	46.9683	49.3822	47.2495
2.5921	32.5367	47.2127	49.4243	47.2278
2.596	32.6773	47.4514	49.4699	47.2089
2.5999	32.8196	47.6842	49.519	47.1929
2.6038	32.9638	47.9109	49.5715	47.1798
2.6077	33.1098	48.1312	49.6274	47.1694
2.6116	33.2578	48.3449	49.6868	47.1618
2.6155	33.4077	48.5519	49.7496	47.157
2.6194	33.5596	48.7518	49.8158	47.1549
2.6233	33.7134	48.9445	49.8855	47.1554
2.6272	33.8693	49.1298	49.9585	47.1585
2.6311	34.0273	49.3074	50.0348	47.1641
2.635	34.1874	49.4772	50.1144	47.1722
2.6389	34.3496	49.6389	50.1973	47.1826
2.6428	34.514	49.7924	50.2833	47.1952
2.6467	34.6805	49.9375	50.3724	47.21
2.6506	34.8493	50.074	50.4645	47.2268
2.6545	35.0204	50.2017	50.5596	47.2456
2.6584	35.1937	50.3204	50.6575	47.2661
2.6623	35.3692	50.4301	50.7581	47.2882
2.6662	35.5472	50.5304	50.8613	47.3118
2.6701	35.7274	50.6213	50.967	47.3367
2.674	35.9101	50.7027	51.075	47.3628
2.6779	36.0951	50.7743	51.1852	47.3899
2.6818	36.2826	50.836	51.2975	47.4177
2.6857	36.4724	50.8877	51.4117	47.4461
2.6896	36.6648	50.9293	51.5276	47.4749
2.6935	36.8595	50.9606	51.645	47.5038
2.6974	37.0568	50.9815	51.7637	47.5327
2.7013	37.2566	50.9919	51.8835	47.5613
2.7052	37.4588	50.9917	52.0042	47.5895
2.7091	37.6636	50.9808	52.1255	47.6168
2.713	37.8709	50.959	52.2473	47.6432
2.7169	38.0807	50.9263	52.3692	47.6683
2.7208	38.293	50.8826	52.4911	47.6919
2.7247	38.5079	50.8279	52.6125	47.7137
2.7286	38.7253	50.762	52.7333	47.7335
2.7325	38.9452	50.6848	52.8532	47.7509
2.7364	39.1677	50.5964	52.9718	47.7657
2.7403	39.3926	50.4967	53.0888	47.7777
2.7442	39.62	50.3857	53.2039	47.7864
2.7481	39.8499	50.2633	53.3168	47.7918
2.752	40.0823	50.1295	53.4271	47.7934
2.7559	40.3172	49.9843	53.5346	47.7909
2.7598	40.5544	49.8277	53.6387	47.7842
2.7637	40.7941	49.6598	53.7393	47.7729
2.7676	41.0361	49.4806	53.8358	47.7567
2.7715	41.2805	49.2901	53.928	47.7354
2.7754	41.5273	49.0884	54.0155	47.7087
2.7793	41.7762	48.8756	54.0979	47.6764
2.7832	42.0275	48.6519	54.1748	47.6382
2.7871	42.2809	48.4172	54.2459	47.5938
2.791	42.5365	48.1717	54.3107	47.5431
2.7949	42.7942	47.9156	54.369	47.4858
2.7988	43.054	47.6491	54.4204	47.4216
2.8027	43.3158	47.3724	54.4644	47.3505
2.8066	43.5795	47.0855	54.5008	47.2722
2.8105	43.8451	46.7889	54.5293	47.1865
2.8144	44.1126	46.4826	54.5494	47.0934
2.8183	44.3819	46.167	54.5609	46.9926
2.8222	44.6528	45.8423	54.5635	46.8841
2.8261	44.9254	45.5089	54.5569	46.7677
2.83	45.1996	45.167	54.5408	46.6434
2.8339	45.4753	44.817	54.515	46.5111
2.8378	45.7524	44.4591	54.4792	46.3707
2.8417	46.0309	44.0938	54.4332	46.2223
2.8456	46.3106	43.7213	54.3768	46.0658
2.8495	46.5915	43.3422	54.3099	45.9013
2.8534	46.8735	42.9567	54.2324	45.7288
2.8573	47.1566	42.5653	54.144	45.5484
2.8612	47.4406	42.1683	54.0447	45.3601
2.8651	47.7254	41.7662	53.9345	45.1639
2.869	48.011	41.3594	53.8133	44.9602
2.8729	48.2972	40.9483	53.6811	44.7489
2.8768	48.5841	40.5332	53.5379	44.5303
2.8807	48.8714	40.1148	53.3837	44.3045
2.8846	49.1591	39.6933	53.2187	44.0716
2.8885	49.4472	39.2691	53.0429	43.832
2.8924	49.7354	38.8428	52.8564	43.5858
2.8963	50.0238	38.4147	52.6595	43.3333
2.9002	50.3122	37.9852	52.4522	43.0746
2.9041	50.6005	37.5547	52.2348	42.8101
2.908	50.8887	37.1237	52.0074	42.5401
2.9119	51.1767	36.6925	51.7705	42.2647
2.9158	51.4643	36.2615	51.5241	41.9844
2.9197	51.7515	35.8311	51.2686	41.6993
2.9236	52.0382	35.4015	51.0044	41.4099
2.9275	52.3244	34.9733	50.7316	41.1163
2.9314	52.6098	34.5467	50.4508	40.819
2.9353	52.8945	34.1219	50.1622	40.5183
2.9392	53.1784	33.6995	49.8661	40.2143
2.9431	53.4613	33.2795	49.5631	39.9075
2.947	53.7433	32.8624	49.2534	39.5983
2.9509	54.0242	32.4484	48.9375	39.2868
2.9548	54.304	32.0377	48.6157	38.9734
2.9587	54.5826	31.6306	48.2885	38.6585
2.9626	54.86	31.2273	47.9563	38.3423
2.9665	55.136	30.828	47.6195	38.0251
2.9704	55.4106	30.4329	47.2785	37.7073
2.9743	55.6838	30.0423	46.9337	37.3891
2.9782	55.9554	29.6561	46.5855	37.0708
2.9821	56.2255	29.2748	46.2343	36.7526
2.986	56.494	28.8982	45.8806	36.4349
2.9899	56.7608	28.5267	45.5248	36.1179
2.9938	57.026	28.1603	45.1671	35.8018
2.9977	57.2893	27.7991	44.808	35.4869
3.0016	57.5509	27.4432	44.4479	35.1733
3.0055	57.8107	27.0927	44.0871	34.8615
3.0094	58.0685	26.7477	43.7259	34.5514
3.0133	58.3245	26.4082	43.3648	34.2434
3.0172	58.5785	26.0742	43.004	33.9376
3.0211	58.8305	25.7458	42.6439	33.6341
3.025	59.0804	25.4231	42.2846	33.3333
3.0289	59.3283	25.106	41.9267	33.0351
3.0328	59.5742	24.7947	41.5702	32.7398
3.0367	59.8178	24.4889	41.2156	32.4474
3.0406	60.0594	24.1888	40.8629	32.1582
3.0445	60.2987	23.8944	40.5125	31.8722
3.0484	60.5358	23.6057	40.1646	31.5896
3.0523	60.7706	23.3225	39.8194	31.3103
3.0562	61.0031	23.0449	39.477	31.0346
3.0601	61.2333	22.7729	39.1378	30.7624
3.064	61.4611	22.5063	38.8017	30.4939
3.0679	61.6865	22.2452	38.4691	30.2291
3.0718	61.9094	21.9896	38.14	29.968
3.0757	62.1297	21.7393	37.8145	29.7108
3.0796	62.3476	21.4942	37.4929	29.4573
3.0835	62.5628	21.2544	37.1751	29.2078
3.0874	62.7754	21.0198	36.8614	28.9621
3.0913	62.9852	20.7903	36.5517	28.7202
3.0952	63.1923	20.5658	36.2462	28.4823
3.0991	63.3965	20.3462	35.9449	28.2483
3.103	63.5979	20.1316	35.6478	28.0182
3.1069	63.7962	19.9217	35.3551	27.792
3.1108	63.9916	19.7166	35.0668	27.5696
3.1147	64.1838	19.5161	34.7828	27.351
3.1186	64.3728	19.3201	34.5033	27.1363
3.1225	64.5585	19.1287	34.2281	26.9254
3.1264	64.7409	18.9416	33.9574	26.7182
3.1303	64.9198	18.7588	33.6912	26.5147
3.1342	65.0952	18.5803	33.4294	26.3149
3.1381	65.2669	18.4059	33.1719	26.1188
3.142	65.4349	18.2356	32.9189	25.9262
3.1459	65.599	18.0692	32.6702	25.7372
3.1498	65.7592	17.9067	32.4259	25.5516
3.1537	65.9153	17.748	32.1859	25.3695
3.1576	66.0673	17.593	31.9502	25.1908
3.1615	66.215	17.4416	31.7187	25.0154
3.1654	66.3583	17.2938	31.4914	24.8432
3.1693	66.4972	17.1494	31.2682	24.6743
3.1732	66.6314	17.0084	31.0491	24.5084
3.1771	66.7608	16.8707	30.834	24.3457
3.181	66.8854	16.7362	30.623	24.186
3.1849	67.0051	16.6048	30.4158	24.0292
3.1888	67.1196	16.4764	30.2125	23.8754
3.1927	67.229	16.351	30.013	23.7243
3.1966	67.3331	16.2285	29.8172	23.5761
3.2005	67.4317	16.1088	29.6251	23.4305
3.2044	67.5248	15.9919	29.4367	23.2876
3.2083	67.6122	15.8776	29.2517	23.1472
3.2122	67.694	15.7658	29.0702	23.0094
3.2161	67.7698	15.6566	28.8922	22.874
3.22	67.8398	15.5498	28.7174	22.741
3.2239	67.9037	15.4454	28.546	22.6104
3.2278	67.9615	15.3433	28.3777	22.482
3.2317	68.0131	15.2434	28.2126	22.3559
3.2356	68.0584	15.1457	28.0506	22.2319
3.2395	68.0974	15.05	27.8915	22.11
3.2434	68.1299	14.9564	27.7354	21.9902
3.2473	68.1561	14.8648	27.5822	21.8724
3.2512	68.1757	14.7751	27.4318	21.7565
3.2551	68.1888	14.6873	27.2841	21.6425
3.259	68.1952	14.6012	27.1391	21.5304
3.2629	68.1951	14.5169	26.9968	21.4201
3.2668	68.1884	14.4343	26.8569	21.3115
3.2707	68.175	14.3533	26.7196	21.2047
3.2746	68.1551	14.274	26.5848	21.0995
3.2785	68.1285	14.1961	26.4523	20.9959
3.2824	68.0953	14.1198	26.3221	20.894
3.2863	68.0555	14.0449	26.1943	20.7936
3.2902	68.0092	13.9715	26.0686	20.6947
3.2941	67.9564	13.8993	25.9451	20.5973
3.298	67.8972	13.8286	25.8238	20.5014
3.3019	67.8316	13.7591	25.7045	20.4069
3.3058	67.7597	13.6908	25.5872	20.3138
3.3097	67.6815	13.6238	25.4719	20.222
3.3136	67.5973	13.558	25.3586	20.1316
3.3175	67.507	13.4933	25.2471	20.0425
3.3214	67.4107	13.4297	25.1376	19.9547
3.3253	67.3087	13.3672	25.0298	19.8682
3.3292	67.2009	13.3058	24.9238	19.7829
3.3331	67.0876	13.2455	24.8195	19.6989
3.337	66.9688	13.1861	24.717	19.616
3.3409	66.8446	13.1278	24.6161	19.5344
3.3448	66.7154	13.0704	24.5168	19.454
3.3487	66.581	13.014	24.4192	19.3747
3.3526	66.4419	12.9586	24.3231	19.2966
3.3565	66.298	12.904	24.2286	19.2197
3.3604	66.1496	12.8504	24.1356	19.1439
3.3643	65.9968	12.7977	24.0442	19.0692
3.3682	65.8398	12.7458	23.9542	18.9957
3.3721	65.6787	12.6948	23.8656	18.9232
3.376	65.5138	12.6447	23.7785	18.8519
3.3799	65.3453	12.5954	23.6928	18.7817
3.3838	65.1732	12.547	23.6085	18.7126
3.3877	64.9978	12.4994	23.5255	18.6446
3.3916	64.8193	12.4526	23.4439	18.5777
3.3955	64.6378	12.4067	23.3637	18.5119
3.3994	64.4536	12.3616	23.2847	18.4472
3.4033	64.2668	12.3173	23.2071	18.3836
3.4072	64.0776	12.2738	23.1308	18.3211
3.4111	63.8862	12.2311	23.0557	18.2597
3.415	63.6928	12.1893	22.9819	18.1993
3.4189	63.4975	12.1482	22.9094	18.1401
3.4228	63.3005	12.108	22.8381	18.0819
3.4267	63.102	12.0686	22.7681	18.0249
3.4306	62.9022	12.03	22.6992	17.9689
3.4345	62.7012	11.9922	22.6316	17.9141
3.4384	62.4993	11.9552	22.5652	17.8603
3.4423	62.2965	11.919	22.5	17.8076
3.4462	62.093	11.8837	22.436	17.756
3.4501	61.8891	11.8491	22.3732	17.7056
3.454	61.6847	11.8154	22.3115	17.6562
3.4579	61.4802	11.7826	22.251	17.6079
3.4618	61.2756	11.7505	22.1916	17.5607
3.4657	61.0711	11.7193	22.1334	17.5146
3.4696	60.8667	11.6889	22.0764	17.4696
3.4735	60.6627	11.6593	22.0205	17.4256
3.4774	60.4592	11.6306	21.9657	17.3828
3.4813	60.2562	11.6027	21.912	17.3411
3.4852	60.0539	11.5756	21.8595	17.3004
3.4891	59.8524	11.5494	21.808	17.2609
3.493	59.6518	11.524	21.7577	17.2223
3.4969	59.4522	11.4994	21.7084	17.1849
3.5008	59.2537	11.4757	21.6603	17.1486
3.5047	59.0563	11.4528	21.6132	17.1133
3.5086	58.8602	11.4307	21.5672	17.079
3.5125	58.6655	11.4095	21.5222	17.0458
3.5164	58.4721	11.389	21.4783	17.0137
3.5203	58.2801	11.3695	21.4355	16.9825
3.5242	58.0897	11.3507	21.3937	16.9524
3.5281	57.9009	11.3327	21.3529	16.9233
3.532	57.7136	11.3155	21.3131	16.8952
3.5359	57.528	11.2992	21.2744	16.8681
3.5398	57.3441	11.2836	21.2366	16.8419
3.5437	57.1618	11.2688	21.1999	16.8168
3.5476	56.9813	11.2548	21.1641	16.7925
3.5515	56.8026	11.2415	21.1292	16.7693
3.5554	56.6256	11.229	21.0954	16.7469
3.5593	56.4504	11.2172	21.0625	16.7254
3.5632	56.277	11.2062	21.0305	16.7048
3.5671	56.1053	11.1958	20.9994	16.6851
3.571	55.9354	11.1862	20.9693	16.6663
3.5749	55.7673	11.1773	20.94	16.6482
3.5788	55.6009	11.169	20.9116	16.631
3.5827	55.4362	11.1614	20.8841	16.6146
3.5866	55.2732	11.1544	20.8574	16.5989
3.5905	55.1118	11.148	20.8316	16.584
3.5944	54.9522	11.1423	20.8066	16.5699
3.5983	54.7941	11.1371	20.7824	16.5564
3.6022	54.6375	11.1324	20.759	16.5436
3.6061	54.4825	11.1283	20.7363	16.5315
3.61	54.329	11.1247	20.7144	16.52
3.6139	54.1769	11.1216	20.6933	16.5092
3.6178	54.0261	11.119	20.6728	16.4989
3.6217	53.8767	11.1168	20.6531	16.4892
3.6256	53.7286	11.1151	20.634	16.48
3.6295	53.5816	11.1137	20.6156	16.4714
3.6334	53.4358	11.1127	20.5979	16.4632
3.6373	53.291	11.112	20.5808	16.4555
3.6412	53.1474	11.1117	20.5643	16.4483
3.6451	53.0046	11.1116	20.5484	16.4414
3.649	52.8628	11.1118	20.533	16.435
3.6529	52.7217	11.1123	20.5182	16.4289
3.6568	52.5815	11.1129	20.504	16.4231
3.6607	52.4419	11.1137	20.4902	16.4177
3.6646	52.3029	11.1147	20.477	16.4126
3.6685	52.1645	11.1158	20.4642	16.4077
3.6724	52.0266	11.117	20.4519	16.403
3.6763	51.8891	11.1183	20.44	16.3986
3.6802	51.752	11.1196	20.4286	16.3944
3.6841	51.6151	11.1209	20.4175	16.3903
3.688	51.4785	11.1222	20.4068	16.3864
3.6919	51.342	11.1235	20.3965	16.3826
3.6958	51.2056	11.1247	20.3865	16.3789
3.6997	51.0693	11.1258	20.3769	16.3753
3.7036	50.9329	11.1268	20.3676	16.3718
3.7075	50.7965	11.1276	20.3585	16.3684
3.7114	50.6599	11.1284	20.3497	16.3649
3.7153	50.5231	11.1289	20.3412	16.3615
3.7192	50.3861	11.1292	20.333	16.3581
3.7231	50.2487	11.1293	20.3249	16.3547
3.727	50.1111	11.1291	20.3171	16.3512
3.7309	49.9731	11.1287	20.3095	16.3477
3.7348	49.8347	11.128	20.3021	16.3442
3.7387	49.6958	11.1271	20.2949	16.3406
3.7426	49.5565	11.1258	20.2878	16.337
3.7465	49.4166	11.1242	20.2809	16.3332
3.7504	49.2763	11.1222	20.2741	16.3294
3.7543	49.1354	11.12	20.2674	16.3255
3.7582	48.9939	11.1174	20.2609	16.3215
3.7621	48.8519	11.1144	20.2545	16.3174
3.766	48.7093	11.111	20.2482	16.3133
3.7699	48.5661	11.1073	20.242	16.309
3.7738	48.4224	11.1033	20.2359	16.3046
3.7777	48.2781	11.0989	20.2298	16.3001
3.7816	48.1332	11.0941	20.2239	16.2956
3.7855	47.9878	11.0889	20.2181	16.2909
3.7894	47.8419	11.0834	20.2123	16.2862
3.7933	47.6955	11.0776	20.2066	16.2814
3.7972	47.5486	11.0714	20.201	16.2766
3.8011	47.4012	11.0649	20.1954	16.2716
3.805	47.2535	11.0581	20.19	16.2667
3.8089	47.1055	11.0509	20.1846	16.2617
3.8128	46.9571	11.0435	20.1793	16.2567
3.8167	46.8085	11.0358	20.174	16.2516
3.8206	46.6596	11.0279	20.1689	16.2466
3.8245	46.5107	11.0197	20.1638	16.2416
3.8284	46.3616	11.0113	20.1588	16.2366
3.8323	46.2125	11.0027	20.154	16.2316
3.8362	46.0635	10.994	20.1492	16.2268
3.8401	45.9145	10.9851	20.1446	16.222
3.844	45.7658	10.9761	20.14	16.2173
3.8479	45.6173	10.967	20.1356	16.2127
3.8518	45.4691	10.9578	20.1313	16.2083
3.8557	45.3214	10.9486	20.1272	16.204
3.8596	45.1741	10.9394	20.1232	16.1999
3.8635	45.0275	10.9303	20.1194	16.196
3.8674	44.8814	10.9212	20.1157	16.1923
3.8713	44.7361	10.9121	20.1123	16.1888
3.8752	44.5917	10.9033	20.109	16.1856
3.8791	44.4481	10.8945	20.1059	16.1827
3.883	44.3055	10.886	20.1031	16.1801
3.8869	44.164	10.8777	20.1004	16.1778
3.8908	44.0236	10.8697	20.098	16.1758
3.8947	43.8844	10.8619	20.0959	16.1743
3.8986	43.7465	10.8545	20.094	16.173
3.9025	43.61	10.8474	20.0924	16.1722
3.9064	43.475	10.8408	20.0911	16.1718
3.9103	43.3415	10.8345	20.0901	16.1719
3.9142	43.2096	10.8288	20.0894	16.1724
3.9181	43.0793	10.8235	20.089	16.1734
3.922	42.9508	10.8187	20.089	16.1748
3.9259	42.824	10.8145	20.0893	16.1768
3.9298	42.6991	10.8109	20.0899	16.1793
3.9337	42.5761	10.8079	20.091	16.1824
3.9376	42.455	10.8056	20.0924	16.186
3.9415	42.3359	10.8039	20.0942	16.1901
3.9454	42.2189	10.8029	20.0964	16.1949
3.9493	42.1039	10.8027	20.099	16.2002
3.9532	41.9911	10.8031	20.1021	16.2061
3.9571	41.8804	10.8044	20.1056	16.2126
3.961	41.7719	10.8065	20.1095	16.2198
3.9649	41.6655	10.8093	20.1139	16.2275
3.9688	41.5614	10.813	20.1188	16.2359
3.9727	41.4595	10.8175	20.1241	16.2449
3.9766	41.3598	10.8229	20.1298	16.2545
3.9805	41.2624	10.8292	20.1361	16.2648
3.9844	41.1672	10.8363	20.1428	16.2757
3.9883	41.0743	10.8444	20.15	16.2872
3.9922	40.9835	10.8533	20.1577	16.2993
3.9961	40.895	10.8631	20.1659	16.312
4	40.8087	10.8739	20.1746	16.3254

## Sheet: Figure 7(b)
Frequency / GHz	step1/imaginary	step2/imaginary	Z1,1/imaginary		Z2,2_(p1=0.2)/imaginary
0.1	-203.049	-198.001	-198.001	-175.919	-169.921
0.1039	-202.075	-197.331	-197.331	-176.265	-170.64
0.1078	-200.901	-196.451	-196.451	-176.383	-171.118
0.1117	-199.56	-195.392	-195.392	-176.296	-171.376
0.1156	-198.08	-194.18	-194.18	-176.023	-171.433
0.1195	-196.485	-192.841	-192.841	-175.583	-171.306
0.1234	-194.798	-191.394	-191.394	-174.994	-171.012
0.1273	-193.039	-189.86	-189.86	-174.27	-170.566
0.1312	-191.223	-188.254	-188.254	-173.428	-169.984
0.1351	-189.365	-186.591	-186.591	-172.48	-169.278
0.139	-187.479	-184.884	-184.884	-171.438	-168.462
0.1429	-185.574	-183.144	-183.144	-170.315	-167.546
0.1468	-183.661	-181.38	-181.38	-169.119	-166.543
0.1507	-181.746	-179.602	-179.602	-167.862	-165.462
0.1546	-179.838	-177.816	-177.816	-166.551	-164.312
0.1585	-177.942	-176.029	-176.029	-165.195	-163.102
0.1624	-176.062	-174.246	-174.246	-163.8	-161.841
0.1663	-174.203	-172.472	-172.472	-162.374	-160.534
0.1702	-172.369	-170.71	-170.71	-160.922	-159.19
0.1741	-170.561	-168.965	-168.965	-159.45	-157.814
0.178	-168.783	-167.239	-167.239	-157.963	-156.412
0.1819	-167.035	-165.534	-165.534	-156.466	-154.989
0.1858	-165.32	-163.852	-163.852	-154.961	-153.55
0.1897	-163.639	-162.195	-162.195	-153.454	-152.099
0.1936	-161.992	-160.563	-160.563	-151.947	-150.64
0.1975	-160.379	-158.959	-158.959	-150.443	-149.177
0.2014	-158.802	-157.382	-157.382	-148.945	-147.712
0.2053	-157.259	-155.833	-155.833	-147.455	-146.248
0.2092	-155.751	-154.313	-154.313	-145.975	-144.789
0.2131	-154.277	-152.821	-152.821	-144.507	-143.336
0.217	-152.838	-151.358	-151.358	-143.052	-141.891
0.2209	-151.432	-149.922	-149.922	-141.612	-140.456
0.2248	-150.059	-148.515	-148.515	-140.189	-139.033
0.2287	-148.717	-147.136	-147.136	-138.782	-137.623
0.2326	-147.408	-145.783	-145.783	-137.392	-136.228
0.2365	-146.128	-144.458	-144.458	-136.022	-134.847
0.2404	-144.878	-143.159	-143.159	-134.67	-133.483
0.2443	-143.657	-141.886	-141.886	-133.338	-132.136
0.2482	-142.464	-140.637	-140.637	-132.025	-130.806
0.2521	-141.297	-139.413	-139.413	-130.733	-129.494
0.256	-140.156	-138.213	-138.213	-129.46	-128.2
0.2599	-139.039	-137.035	-137.035	-128.208	-126.925
0.2638	-137.946	-135.88	-135.88	-126.976	-125.67
0.2677	-136.875	-134.746	-134.746	-125.764	-124.433
0.2716	-135.826	-133.633	-133.633	-124.572	-123.215
0.2755	-134.797	-132.539	-132.539	-123.4	-122.016
0.2794	-133.788	-131.465	-131.465	-122.247	-120.837
0.2833	-132.797	-130.409	-130.409	-121.113	-119.676
0.2872	-131.823	-129.371	-129.371	-119.999	-118.534
0.2911	-130.865	-128.349	-128.349	-118.903	-117.411
0.295	-129.923	-127.344	-127.344	-117.825	-116.306
0.2989	-128.994	-126.354	-126.354	-116.765	-115.219
0.3028	-128.08	-125.379	-125.379	-115.723	-114.151
0.3067	-127.177	-124.417	-124.417	-114.697	-113.099
0.3106	-126.287	-123.469	-123.469	-113.688	-112.066
0.3145	-125.407	-122.534	-122.534	-112.696	-111.049
0.3184	-124.536	-121.61	-121.61	-111.719	-110.048
0.3223	-123.675	-120.698	-120.698	-110.757	-109.064
0.3262	-122.822	-119.797	-119.797	-109.811	-108.096
0.3301	-121.977	-118.905	-118.905	-108.878	-107.143
0.334	-121.139	-118.024	-118.024	-107.96	-106.206
0.3379	-120.306	-117.151	-117.151	-107.056	-105.283
0.3418	-119.48	-116.287	-116.287	-106.164	-104.375
0.3457	-118.658	-115.431	-115.431	-105.286	-103.481
0.3496	-117.841	-114.583	-114.583	-104.42	-102.6
0.3535	-117.028	-113.742	-113.742	-103.565	-101.733
0.3574	-116.219	-112.908	-112.908	-102.723	-100.879
0.3613	-115.413	-112.08	-112.08	-101.892	-100.038
0.3652	-114.609	-111.259	-111.259	-101.071	-99.2086
0.3691	-113.808	-110.443	-110.443	-100.262	-98.3916
0.373	-113.009	-109.634	-109.634	-99.462	-97.5862
0.3769	-112.212	-108.829	-108.829	-98.6724	-96.7922
0.3808	-111.417	-108.03	-108.03	-97.8924	-96.0092
0.3847	-110.623	-107.235	-107.235	-97.1218	-95.237
0.3886	-109.83	-106.445	-106.445	-96.3601	-94.4752
0.3925	-109.039	-105.66	-105.66	-95.6074	-93.7236
0.3964	-108.249	-104.879	-104.879	-94.8631	-92.9818
0.4003	-107.459	-104.103	-104.103	-94.1271	-92.2497
0.4042	-106.671	-103.331	-103.331	-93.3992	-91.5268
0.4081	-105.884	-102.562	-102.562	-92.6792	-90.813
0.412	-105.098	-101.798	-101.798	-91.9668	-90.1081
0.4159	-104.313	-101.039	-101.039	-91.2619	-89.4118
0.4198	-103.529	-100.283	-100.283	-90.5641	-88.7238
0.4237	-102.747	-99.5307	-99.5307	-89.8735	-88.0439
0.4276	-101.966	-98.7829	-98.7829	-89.1897	-87.3719
0.4315	-101.186	-98.0391	-98.0391	-88.5128	-86.7076
0.4354	-100.408	-97.2994	-97.2994	-87.8423	-86.0507
0.4393	-99.6316	-96.5637	-96.5637	-87.1784	-85.4012
0.4432	-98.8573	-95.8322	-95.8322	-86.5207	-84.7586
0.4471	-98.0851	-95.1048	-95.1048	-85.8692	-84.123
0.451	-97.3152	-94.3817	-94.3817	-85.2237	-83.494
0.4549	-96.5478	-93.663	-93.663	-84.5841	-82.8715
0.4588	-95.783	-92.9485	-92.9485	-83.9503	-82.2553
0.4627	-95.0211	-92.2386	-92.2386	-83.3221	-81.6453
0.4666	-94.2622	-91.5331	-91.5331	-82.6995	-81.0413
0.4705	-93.5066	-90.8322	-90.8322	-82.0824	-80.4431
0.4744	-92.7545	-90.136	-90.136	-81.4706	-79.8505
0.4783	-92.006	-89.4445	-89.4445	-80.864	-79.2635
0.4822	-91.2613	-88.7579	-88.7579	-80.2626	-78.6818
0.4861	-90.5206	-88.0761	-88.0761	-79.6663	-78.1053
0.49	-89.7841	-87.3992	-87.3992	-79.0749	-77.5338
0.4939	-89.052	-86.7275	-86.7275	-78.4884	-76.9673
0.4978	-88.3244	-86.0608	-86.0608	-77.9068	-76.4057
0.5017	-87.6016	-85.3992	-85.3992	-77.3298	-75.8486
0.5056	-86.8836	-84.7429	-84.7429	-76.7575	-75.2962
0.5095	-86.1707	-84.0919	-84.0919	-76.1897	-74.7482
0.5134	-85.463	-83.4462	-83.4462	-75.6264	-74.2045
0.5173	-84.7606	-82.8059	-82.8059	-75.0676	-73.665
0.5212	-84.0636	-82.1711	-82.1711	-74.5131	-73.1297
0.5251	-83.3722	-81.5418	-81.5418	-73.9629	-72.5984
0.529	-82.6865	-80.9179	-80.9179	-73.4169	-72.071
0.5329	-82.0066	-80.2996	-80.2996	-72.8751	-71.5474
0.5368	-81.3326	-79.687	-79.687	-72.3375	-71.0276
0.5407	-80.6646	-79.0799	-79.0799	-71.8038	-70.5115
0.5446	-80.0027	-78.4785	-78.4785	-71.2742	-69.999
0.5485	-79.3468	-77.8827	-77.8827	-70.7486	-69.49
0.5524	-78.6972	-77.2925	-77.2925	-70.2269	-68.9844
0.5563	-78.0538	-76.7081	-76.7081	-69.709	-68.4823
0.5602	-77.4168	-76.1293	-76.1293	-69.195	-67.9836
0.5641	-76.7861	-75.5562	-75.5562	-68.6847	-67.4881
0.568	-76.1617	-74.9887	-74.9887	-68.1782	-66.9959
0.5719	-75.5438	-74.4269	-74.4269	-67.6755	-66.5069
0.5758	-74.9323	-73.8707	-73.8707	-67.1764	-66.0211
0.5797	-74.3272	-73.3201	-73.3201	-66.6809	-65.5384
0.5836	-73.7285	-72.7751	-72.7751	-66.1891	-65.0587
0.5875	-73.1363	-72.2357	-72.2357	-65.7009	-64.5822
0.5914	-72.5505	-71.7017	-71.7017	-65.2163	-64.1087
0.5953	-71.971	-71.1733	-71.1733	-64.7353	-63.6382
0.5992	-71.398	-70.6503	-70.6503	-64.2577	-63.1707
0.6031	-70.8312	-70.1327	-70.1327	-63.7837	-62.7062
0.607	-70.2708	-69.6205	-69.6205	-63.3131	-62.2447
0.6109	-69.7166	-69.1136	-69.1136	-62.8461	-61.7861
0.6148	-69.1686	-68.6119	-68.6119	-62.3824	-61.3304
0.6187	-68.6268	-68.1154	-68.1154	-61.9222	-60.8777
0.6226	-68.0911	-67.624	-67.624	-61.4655	-60.4279
0.6265	-67.5614	-67.1377	-67.1377	-61.0121	-59.9809
0.6304	-67.0377	-66.6564	-66.6564	-60.5622	-59.5369
0.6343	-66.5198	-66.1801	-66.1801	-60.1156	-59.0958
0.6382	-66.0078	-65.7086	-65.7086	-59.6723	-58.6576
0.6421	-65.5015	-65.2419	-65.2419	-59.2324	-58.2223
0.646	-65.0009	-64.7798	-64.7798	-58.7959	-57.7899
0.6499	-64.5058	-64.3225	-64.3225	-58.3626	-57.3603
0.6538	-64.0163	-63.8696	-63.8696	-57.9326	-56.9336
0.6577	-63.532	-63.4213	-63.4213	-57.5059	-56.5098
0.6616	-63.0531	-62.9773	-62.9773	-57.0825	-56.0889
0.6655	-62.5793	-62.5376	-62.5376	-56.6623	-55.6708
0.6694	-62.1107	-62.1022	-62.1022	-56.2453	-55.2556
0.6733	-61.647	-61.6708	-61.6708	-55.8315	-54.8432
0.6772	-61.1881	-61.2435	-61.2435	-55.421	-54.4337
0.6811	-60.734	-60.8202	-60.8202	-55.0135	-54.027
0.685	-60.2846	-60.4007	-60.4007	-54.6092	-53.6232
0.6889	-59.8397	-59.9849	-59.9849	-54.208	-53.2221
0.6928	-59.3992	-59.5729	-59.5729	-53.8098	-52.8239
0.6967	-58.963	-59.1644	-59.1644	-53.4147	-52.4284
0.7006	-58.531	-58.7593	-58.7593	-53.0227	-52.0358
0.7045	-58.103	-58.3577	-58.3577	-52.6336	-51.6458
0.7084	-57.6791	-57.9594	-57.9594	-52.2475	-51.2587
0.7123	-57.2589	-57.5642	-57.5642	-51.8643	-50.8742
0.7162	-56.8425	-57.1722	-57.1722	-51.484	-50.4925
0.7201	-56.4296	-56.7832	-56.7832	-51.1065	-50.1134
0.724	-56.0202	-56.3971	-56.3971	-50.7318	-49.737
0.7279	-55.6142	-56.0138	-56.0138	-50.36	-49.3632
0.7318	-55.2115	-55.6333	-55.6333	-49.9908	-48.992
0.7357	-54.8118	-55.2554	-55.2554	-49.6244	-48.6235
0.7396	-54.4152	-54.88	-54.88	-49.2606	-48.2574
0.7435	-54.0214	-54.5071	-54.5071	-48.8994	-47.8939
0.7474	-53.6305	-54.1366	-54.1366	-48.5407	-47.5329
0.7513	-53.2422	-53.7684	-53.7684	-48.1846	-47.1743
0.7552	-52.8564	-53.4024	-53.4024	-47.831	-46.8182
0.7591	-52.4731	-53.0384	-53.0384	-47.4797	-46.4644
0.763	-52.0921	-52.6766	-52.6766	-47.1309	-46.113
0.7669	-51.7134	-52.3166	-52.3166	-46.7844	-45.7639
0.7708	-51.3368	-51.9586	-51.9586	-46.4401	-45.417
0.7747	-50.9622	-51.6023	-51.6023	-46.0981	-45.0724
0.7786	-50.5896	-51.2478	-51.2478	-45.7582	-44.7301
0.7825	-50.2188	-50.8949	-50.8949	-45.4205	-44.3898
0.7864	-49.8497	-50.5435	-50.5435	-45.0848	-44.0517
0.7903	-49.4823	-50.1937	-50.1937	-44.7512	-43.7156
0.7942	-49.1164	-49.8453	-49.8453	-44.4195	-43.3815
0.7981	-48.752	-49.4983	-49.4983	-44.0897	-43.0495
0.802	-48.389	-49.1526	-49.1526	-43.7618	-42.7193
0.8059	-48.0273	-48.8082	-48.8082	-43.4357	-42.3911
0.8098	-47.6668	-48.4649	-48.4649	-43.1113	-42.0646
0.8137	-47.3075	-48.1228	-48.1228	-42.7887	-41.74
0.8176	-46.9493	-47.7818	-47.7818	-42.4677	-41.4172
0.8215	-46.5921	-47.4418	-47.4418	-42.1483	-41.096
0.8254	-46.2359	-47.1027	-47.1027	-41.8305	-40.7765
0.8293	-45.8806	-46.7647	-46.7647	-41.5141	-40.4585
0.8332	-45.5261	-46.4275	-46.4275	-41.1992	-40.1422
0.8371	-45.1725	-46.0911	-46.0911	-40.8857	-39.8274
0.841	-44.8195	-45.7556	-45.7556	-40.5736	-39.514
0.8449	-44.4673	-45.4209	-45.4209	-40.2627	-39.202
0.8488	-44.1157	-45.0869	-45.0869	-39.9531	-38.8914
0.8527	-43.7647	-44.7536	-44.7536	-39.6447	-38.5822
0.8566	-43.4142	-44.4211	-44.4211	-39.3375	-38.2742
0.8605	-43.0643	-44.0891	-44.0891	-39.0314	-37.9674
0.8644	-42.715	-43.7579	-43.7579	-38.7263	-37.6618
0.8683	-42.366	-43.4272	-43.4272	-38.4222	-37.3573
0.8722	-42.0176	-43.0971	-43.0971	-38.1191	-37.054
0.8761	-41.6695	-42.7676	-42.7676	-37.817	-36.7517
0.88	-41.3219	-42.4386	-42.4386	-37.5157	-36.4503
0.8839	-40.9746	-42.1102	-42.1102	-37.2153	-36.1499
0.8878	-40.6277	-41.7823	-41.7823	-36.9157	-35.8505
0.8917	-40.2812	-41.455	-41.455	-36.6168	-35.5519
0.8956	-39.935	-41.1281	-41.1281	-36.3187	-35.2541
0.8995	-39.5891	-40.8017	-40.8017	-36.0212	-34.957
0.9034	-39.2435	-40.4758	-40.4758	-35.7244	-34.6608
0.9073	-38.8983	-40.1504	-40.1504	-35.4282	-34.3652
0.9112	-38.5534	-39.8255	-39.8255	-35.1326	-34.0702
0.9151	-38.2087	-39.501	-39.501	-34.8375	-33.7759
0.919	-37.8644	-39.177	-39.177	-34.5429	-33.4821
0.9229	-37.5204	-38.8535	-38.8535	-34.2488	-33.1889
0.9268	-37.1768	-38.5305	-38.5305	-33.9551	-32.8962
0.9307	-36.8334	-38.2079	-38.2079	-33.6619	-32.6039
0.9346	-36.4903	-37.8858	-37.8858	-33.369	-32.312
0.9385	-36.1476	-37.5641	-37.5641	-33.0764	-32.0205
0.9424	-35.8052	-37.2429	-37.2429	-32.7842	-31.7294
0.9463	-35.4632	-36.9222	-36.9222	-32.4923	-31.4386
0.9502	-35.1215	-36.602	-36.602	-32.2006	-31.148
0.9541	-34.7801	-36.2822	-36.2822	-31.9091	-30.8577
0.958	-34.4391	-35.9629	-35.9629	-31.6179	-30.5676
0.9619	-34.0985	-35.6441	-35.6441	-31.3269	-30.2778
0.9658	-33.7582	-35.3258	-35.3258	-31.036	-29.988
0.9697	-33.4183	-35.008	-35.008	-30.7452	-29.6984
0.9736	-33.0789	-34.6906	-34.6906	-30.4546	-29.4089
0.9775	-32.7398	-34.3738	-34.3738	-30.1641	-29.1195
0.9814	-32.4012	-34.0574	-34.0574	-29.8736	-28.8301
0.9853	-32.063	-33.7416	-33.7416	-29.5832	-28.5408
0.9892	-31.7252	-33.4262	-33.4262	-29.2929	-28.2514
0.9931	-31.3878	-33.1114	-33.1114	-29.0026	-27.9621
0.997	-31.051	-32.7971	-32.7971	-28.7123	-27.6727
1.0009	-30.7145	-32.4832	-32.4832	-28.422	-27.3832
1.0048	-30.3786	-32.1699	-32.1699	-28.1317	-27.0937
1.0087	-30.0431	-31.8571	-31.8571	-27.8413	-26.8041
1.0126	-29.7081	-31.5448	-31.5448	-27.551	-26.5143
1.0165	-29.3737	-31.233	-31.233	-27.2605	-26.2245
1.0204	-29.0397	-30.9217	-30.9217	-26.97	-25.9345
1.0243	-28.7062	-30.611	-30.611	-26.6795	-25.6443
1.0282	-28.3732	-30.3007	-30.3007	-26.3888	-25.354
1.0321	-28.0408	-29.9909	-29.9909	-26.0981	-25.0635
1.036	-27.7088	-29.6817	-29.6817	-25.8073	-24.7729
1.0399	-27.3774	-29.3729	-29.3729	-25.5164	-24.482
1.0438	-27.0465	-29.0647	-29.0647	-25.2254	-24.1909
1.0477	-26.7162	-28.7569	-28.7569	-24.9343	-23.8996
1.0516	-26.3864	-28.4497	-28.4497	-24.643	-23.6082
1.0555	-26.0571	-28.1429	-28.1429	-24.3517	-23.3165
1.0594	-25.7284	-27.8366	-27.8366	-24.0603	-23.0246
1.0633	-25.4002	-27.5308	-27.5308	-23.7688	-22.7324
1.0672	-25.0725	-27.2255	-27.2255	-23.4771	-22.4401
1.0711	-24.7454	-26.9206	-26.9206	-23.1854	-22.1475
1.075	-24.4188	-26.6162	-26.6162	-22.8936	-21.8547
1.0789	-24.0928	-26.3122	-26.3122	-22.6016	-21.5617
1.0828	-23.7673	-26.0087	-26.0087	-22.3096	-21.2685
1.0867	-23.4424	-25.7057	-25.7057	-22.0175	-20.975
1.0906	-23.118	-25.4031	-25.4031	-21.7254	-20.6814
1.0945	-22.7941	-25.1009	-25.1009	-21.4331	-20.3876
1.0984	-22.4708	-24.7991	-24.7991	-21.1409	-20.0935
1.1023	-22.148	-24.4978	-24.4978	-20.8485	-19.7993
1.1062	-21.8258	-24.1969	-24.1969	-20.5562	-19.505
1.1101	-21.5041	-23.8965	-23.8965	-20.2638	-19.2105
1.114	-21.183	-23.5964	-23.5964	-19.9714	-18.9158
1.1179	-20.8624	-23.2968	-23.2968	-19.6791	-18.621
1.1218	-20.5423	-22.9976	-22.9976	-19.3867	-18.3261
1.1257	-20.2228	-22.6988	-22.6988	-19.0945	-18.0311
1.1296	-19.9038	-22.4004	-22.4004	-18.8022	-17.7361
1.1335	-19.5855	-22.1025	-22.1025	-18.5101	-17.4409
1.1374	-19.2676	-21.8049	-21.8049	-18.2181	-17.1458
1.1413	-18.9504	-21.5079	-21.5079	-17.9262	-16.8506
1.1452	-18.6337	-21.2112	-21.2112	-17.6345	-16.5555
1.1491	-18.3176	-20.9151	-20.9151	-17.343	-16.2604
1.153	-18.0022	-20.6194	-20.6194	-17.0517	-15.9654
1.1569	-17.6874	-20.3242	-20.3242	-16.7606	-15.6705
1.1608	-17.3732	-20.0295	-20.0295	-16.4699	-15.3757
1.1647	-17.0597	-19.7354	-19.7354	-16.1795	-15.0811
1.1686	-16.7468	-19.4418	-19.4418	-15.8894	-14.7868
1.1725	-16.4347	-19.1488	-19.1488	-15.5998	-14.4927
1.1764	-16.1233	-18.8565	-18.8565	-15.3106	-14.1989
1.1803	-15.8128	-18.5649	-18.5649	-15.0219	-13.9054
1.1842	-15.503	-18.2739	-18.2739	-14.7338	-13.6124
1.1881	-15.1941	-17.9838	-17.9838	-14.4463	-13.3199
1.192	-14.886	-17.6945	-17.6945	-14.1594	-13.0278
1.1959	-14.579	-17.4061	-17.4061	-13.8733	-12.7364
1.1998	-14.2729	-17.1186	-17.1186	-13.588	-12.4456
1.2037	-13.968	-16.8323	-16.8323	-13.3036	-12.1556
1.2076	-13.6641	-16.547	-16.547	-13.0202	-11.8664
1.2115	-13.3615	-16.263	-16.263	-12.7377	-11.5781
1.2154	-13.0602	-15.9803	-15.9803	-12.4564	-11.2907
1.2193	-12.7602	-15.6991	-15.6991	-12.1764	-11.0045
1.2232	-12.4618	-15.4194	-15.4194	-11.8976	-10.7194
1.2271	-12.1649	-15.1414	-15.1414	-11.6203	-10.4357
1.231	-11.8697	-14.8653	-14.8653	-11.3445	-10.1533
1.2349	-11.5763	-14.5911	-14.5911	-11.0704	-9.87256
1.2388	-11.2849	-14.3191	-14.3191	-10.798	-9.59345
1.2427	-10.9955	-14.0495	-14.0495	-10.5276	-9.31617
1.2466	-10.7084	-13.7823	-13.7823	-10.2593	-9.04086
1.2505	-10.4236	-13.5179	-13.5179	-9.99327	-8.76771
1.2544	-10.1415	-13.2565	-13.2565	-9.72961	-8.49686
1.2583	-9.862	-12.9982	-12.9982	-9.46853	-8.22852
1.2622	-9.58548	-12.7434	-12.7434	-9.21024	-7.96288
1.2661	-9.31209	-12.4922	-12.4922	-8.95492	-7.70015
1.27	-9.04206	-12.245	-12.245	-8.7028	-7.44056
1.2739	-8.7756	-12.0021	-12.0021	-8.45409	-7.18434
1.2778	-8.51298	-11.7638	-11.7638	-8.20905	-6.93174
1.2817	-8.25444	-11.5303	-11.5303	-7.96792	-6.68305
1.2856	-8.00027	-11.3021	-11.3021	-7.73096	-6.43851
1.2895	-7.75075	-11.0796	-11.0796	-7.49847	-6.19847
1.2934	-7.50617	-10.863	-10.863	-7.27076	-5.96321
1.2973	-7.26686	-10.6529	-10.6529	-7.04813	-5.73308
1.3012	-7.03315	-10.4496	-10.4496	-6.83092	-5.50843
1.3051	-6.80538	-10.2535	-10.2535	-6.61947	-5.28962
1.309	-6.5839	-10.0651	-10.0651	-6.41417	-5.07706
1.3129	-6.36911	-9.88494	-9.88494	-6.21539	-4.87114
1.3168	-6.16138	-9.7134	-9.7134	-6.02353	-4.67229
1.3207	-5.96111	-9.551	-9.551	-5.83903	-4.48097
1.3246	-5.76872	-9.39826	-9.39826	-5.6623	-4.29763
1.3285	-5.58464	-9.25567	-9.25567	-5.49383	-4.12277
1.3324	-5.4093	-9.12378	-9.12378	-5.33407	-3.95689
1.3363	-5.24315	-9.0031	-9.0031	-5.18352	-3.8005
1.3402	-5.08665	-8.89418	-8.89418	-5.04268	-3.65414
1.3441	-4.94024	-8.79753	-8.79753	-4.91207	-3.51837
1.348	-4.8044	-8.71369	-8.71369	-4.79224	-3.39375
1.3519	-4.6796	-8.64319	-8.64319	-4.6837	-3.28086
1.3558	-4.56629	-8.58653	-8.58653	-4.58703	-3.1803
1.3597	-4.46495	-8.54421	-8.54421	-4.50278	-3.09265
1.3636	-4.37605	-8.51669	-8.51669	-4.43151	-3.01851
1.3675	-4.3	-8.50443	-8.50443	-4.37378	-2.95848
1.3714	-4.23726	-8.50785	-8.50785	-4.33016	-2.91315
1.3753	-4.18826	-8.52732	-8.52732	-4.30119	-2.88311
1.3792	-4.15337	-8.56319	-8.56319	-4.28742	-2.86894
1.3831	-4.13298	-8.61575	-8.61575	-4.28936	-2.87117
1.387	-4.12744	-8.68523	-8.68523	-4.30752	-2.89035
1.3909	-4.13705	-8.77181	-8.77181	-4.34237	-2.92696
1.3948	-4.16207	-8.8756	-8.8756	-4.39433	-2.98146
1.3987	-4.20275	-8.99663	-8.99663	-4.46381	-3.05427
1.4026	-4.25926	-9.13487	-9.13487	-4.55116	-3.14573
1.4065	-4.33172	-9.29021	-9.29021	-4.65665	-3.25614
1.4104	-4.42021	-9.46244	-9.46244	-4.78051	-3.38573
1.4143	-4.52474	-9.65127	-9.65127	-4.92291	-3.53466
1.4182	-4.64523	-9.85633	-9.85633	-5.08392	-3.70297
1.4221	-4.78158	-10.0771	-10.0771	-5.26354	-3.89064
1.426	-4.93357	-10.3131	-10.3131	-5.46165	-4.09755
1.4299	-5.10094	-10.5636	-10.5636	-5.67808	-4.32346
1.4338	-5.28333	-10.8279	-10.8279	-5.91252	-4.56802
1.4377	-5.48032	-11.1051	-11.1051	-6.16457	-4.83078
1.4416	-5.6914	-11.3944	-11.3944	-6.43372	-5.11116
1.4455	-5.91598	-11.6947	-11.6947	-6.71933	-5.40846
1.4494	-6.15343	-12.005	-12.005	-7.02068	-5.72184
1.4533	-6.40299	-12.3241	-12.3241	-7.3369	-6.05039
1.4572	-6.66387	-12.6508	-12.6508	-7.66705	-6.39304
1.4611	-6.93521	-12.9841	-12.9841	-8.01004	-6.74862
1.465	-7.21608	-13.3224	-13.3224	-8.36471	-7.11587
1.4689	-7.5055	-13.6647	-13.6647	-8.72978	-7.49342
1.4728	-7.80245	-14.0096	-14.0096	-9.10395	-7.8798
1.4767	-8.10586	-14.3558	-14.3558	-9.48575	-8.27351
1.4806	-8.41462	-14.702	-14.702	-9.87371	-8.67293
1.4845	-8.72763	-15.0469	-15.0469	-10.2663	-9.07643
1.4884	-9.04375	-15.3893	-15.3893	-10.6619	-9.48237
1.4923	-9.36183	-15.728	-15.728	-11.0591	-9.889
1.4962	-9.68073	-16.0618	-16.0618	-11.456	-10.2947
1.5001	-9.99933	-16.3897	-16.3897	-11.8512	-10.6977
1.504	-10.3165	-16.7106	-16.7106	-12.2431	-11.0965
1.5079	-10.6313	-17.0236	-17.0236	-12.6301	-11.4894
1.5118	-10.9424	-17.3277	-17.3277	-13.0108	-11.8749
1.5157	-11.2491	-17.6222	-17.6222	-13.3837	-12.2515
1.5196	-11.5503	-17.9064	-17.9064	-13.7475	-12.6178
1.5235	-11.8452	-18.1795	-18.1795	-14.1008	-12.9726
1.5274	-12.1329	-18.4411	-18.4411	-14.4425	-13.3146
1.5313	-12.4126	-18.6906	-18.6906	-14.7716	-13.6428
1.5352	-12.6836	-18.9277	-18.9277	-15.0869	-13.9562
1.5391	-12.9453	-19.152	-19.152	-15.3878	-14.2539
1.543	-13.1972	-19.3634	-19.3634	-15.6733	-14.5352
1.5469	-13.4387	-19.5616	-19.5616	-15.9428	-14.7995
1.5508	-13.6695	-19.7466	-19.7466	-16.1958	-15.0464
1.5547	-13.8891	-19.9183	-19.9183	-16.4319	-15.2753
1.5586	-14.0972	-20.0768	-20.0768	-16.6506	-15.486
1.5625	-14.2938	-20.2221	-20.2221	-16.8519	-15.6783
1.5664	-14.4785	-20.3545	-20.3545	-17.0354	-15.8522
1.5703	-14.6513	-20.474	-20.474	-17.2013	-16.0076
1.5742	-14.8121	-20.581	-20.581	-17.3494	-16.1446
1.5781	-14.961	-20.6757	-20.6757	-17.48	-16.2635
1.582	-15.0981	-20.7583	-20.7583	-17.5932	-16.3644
1.5859	-15.2233	-20.8293	-20.8293	-17.6892	-16.4476
1.5898	-15.3369	-20.889	-20.889	-17.7684	-16.5135
1.5937	-15.4391	-20.9377	-20.9377	-17.8311	-16.5625
1.5976	-15.53	-20.9759	-20.9759	-17.8776	-16.595
1.6015	-15.6099	-21.0039	-21.0039	-17.9085	-16.6115
1.6054	-15.6791	-21.0222	-21.0222	-17.9241	-16.6126
1.6093	-15.7378	-21.0312	-21.0312	-17.9249	-16.5986
1.6132	-15.7864	-21.0313	-21.0313	-17.9116	-16.5702
1.6171	-15.8253	-21.0229	-21.0229	-17.8844	-16.528
1.621	-15.8547	-21.0065	-21.0065	-17.8441	-16.4724
1.6249	-15.875	-20.9824	-20.9824	-17.7912	-16.4041
1.6288	-15.8865	-20.9511	-20.9511	-17.726	-16.3236
1.6327	-15.8897	-20.913	-20.913	-17.6493	-16.2315
1.6366	-15.8849	-20.8686	-20.8686	-17.5616	-16.1283
1.6405	-15.8724	-20.8181	-20.8181	-17.4633	-16.0146
1.6444	-15.8526	-20.762	-20.762	-17.355	-15.8909
1.6483	-15.826	-20.7007	-20.7007	-17.2372	-15.7578
1.6522	-15.7928	-20.6345	-20.6345	-17.1104	-15.6157
1.6561	-15.7533	-20.5638	-20.5638	-16.9752	-15.4653
1.66	-15.7081	-20.4888	-20.4888	-16.8318	-15.3068
1.6639	-15.6573	-20.4101	-20.4101	-16.6809	-15.141
1.6678	-15.6014	-20.3278	-20.3278	-16.5229	-14.9681
1.6717	-15.5406	-20.2423	-20.2423	-16.3582	-14.7887
1.6756	-15.4753	-20.1538	-20.1538	-16.1872	-14.6031
1.6795	-15.4058	-20.0627	-20.0627	-16.0103	-14.4118
1.6834	-15.3324	-19.9692	-19.9692	-15.828	-14.2152
1.6873	-15.2553	-19.8736	-19.8736	-15.6405	-14.0136
1.6912	-15.1748	-19.7761	-19.7761	-15.4483	-13.8074
1.6951	-15.0913	-19.6769	-19.6769	-15.2516	-13.597
1.699	-15.0049	-19.5763	-19.5763	-15.0508	-13.3827
1.7029	-14.9159	-19.4745	-19.4745	-14.8463	-13.1648
1.7068	-14.8246	-19.3716	-19.3716	-14.6383	-12.9437
1.7107	-14.7311	-19.2679	-19.2679	-14.4271	-12.7195
1.7146	-14.6357	-19.1635	-19.1635	-14.213	-12.4927
1.7185	-14.5385	-19.0585	-19.0585	-13.9962	-12.2635
1.7224	-14.4398	-18.9532	-18.9532	-13.777	-12.0321
1.7263	-14.3398	-18.8477	-18.8477	-13.5557	-11.7987
1.7302	-14.2385	-18.7421	-18.7421	-13.3324	-11.5637
1.7341	-14.1362	-18.6364	-18.6364	-13.1074	-11.3273
1.738	-14.033	-18.531	-18.531	-12.881	-11.0896
1.7419	-13.9291	-18.4257	-18.4257	-12.6532	-10.851
1.7458	-13.8246	-18.3208	-18.3208	-12.4243	-10.6115
1.7497	-13.7195	-18.2163	-18.2163	-12.1945	-10.3714
1.7536	-13.6141	-18.1123	-18.1123	-11.964	-10.1309
1.7575	-13.5084	-18.0088	-18.0088	-11.7329	-9.89016
1.7614	-13.4025	-17.9059	-17.9059	-11.5014	-9.64938
1.7653	-13.2966	-17.8037	-17.8037	-11.2697	-9.40872
1.7692	-13.1906	-17.7022	-17.7022	-11.0379	-9.16835
1.7731	-13.0847	-17.6014	-17.6014	-10.8061	-8.92843
1.777	-12.9789	-17.5013	-17.5013	-10.5746	-8.68912
1.7809	-12.8732	-17.4021	-17.4021	-10.3434	-8.45059
1.7848	-12.7678	-17.3036	-17.3036	-10.1127	-8.21297
1.7887	-12.6627	-17.206	-17.206	-9.88263	-7.97642
1.7926	-12.5579	-17.1091	-17.1091	-9.65329	-7.74108
1.7965	-12.4534	-17.013	-17.013	-9.42482	-7.5071
1.8004	-12.3494	-16.9178	-16.9178	-9.19735	-7.27462
1.8043	-12.2457	-16.8233	-16.8233	-8.97099	-7.04377
1.8082	-12.1424	-16.7295	-16.7295	-8.74585	-6.81469
1.8121	-12.0395	-16.6365	-16.6365	-8.52207	-6.58752
1.816	-11.937	-16.5442	-16.5442	-8.29973	-6.36238
1.8199	-11.835	-16.4526	-16.4526	-8.07897	-6.13941
1.8238	-11.7334	-16.3616	-16.3616	-7.85988	-5.91874
1.8277	-11.6322	-16.2712	-16.2712	-7.64257	-5.70049
1.8316	-11.5314	-16.1814	-16.1814	-7.42715	-5.48479
1.8355	-11.4311	-16.092	-16.092	-7.21372	-5.27177
1.8394	-11.3311	-16.0032	-16.0032	-7.00239	-5.06154
1.8433	-11.2314	-15.9147	-15.9147	-6.79326	-4.85424
1.8472	-11.1321	-15.8266	-15.8266	-6.58642	-4.64997
1.8511	-11.0331	-15.7388	-15.7388	-6.38198	-4.44886
1.855	-10.9343	-15.6512	-15.6512	-6.18003	-4.25104
1.8589	-10.8359	-15.5638	-15.5638	-5.98068	-4.05661
1.8628	-10.7376	-15.4766	-15.4766	-5.78401	-3.86569
1.8667	-10.6395	-15.3895	-15.3895	-5.59012	-3.67838
1.8706	-10.5416	-15.3023	-15.3023	-5.3991	-3.49482
1.8745	-10.4438	-15.2151	-15.2151	-5.21105	-3.31509
1.8784	-10.3461	-15.1279	-15.1279	-5.02606	-3.13931
1.8823	-10.2485	-15.0404	-15.0404	-4.8442	-2.96759
1.8862	-10.1508	-14.9528	-14.9528	-4.66559	-2.80002
1.8901	-10.0532	-14.8649	-14.8649	-4.49029	-2.6367
1.894	-9.95545	-14.7766	-14.7766	-4.31838	-2.47773
1.8979	-9.85761	-14.688	-14.688	-4.14996	-2.3232
1.9018	-9.75963	-14.599	-14.599	-3.9851	-2.17319
1.9057	-9.66148	-14.5094	-14.5094	-3.82388	-2.0278
1.9096	-9.5631	-14.4194	-14.4194	-3.66638	-1.8871
1.9135	-9.46448	-14.3287	-14.3287	-3.51265	-1.75117
1.9174	-9.36556	-14.2374	-14.2374	-3.36279	-1.62008
1.9213	-9.26632	-14.1455	-14.1455	-3.21685	-1.49389
1.9252	-9.16672	-14.0528	-14.0528	-3.07489	-1.37267
1.9291	-9.06673	-13.9594	-13.9594	-2.93697	-1.25647
1.933	-8.9663	-13.8651	-13.8651	-2.80316	-1.14534
1.9369	-8.86542	-13.7701	-13.7701	-2.6735	-1.03933
1.9408	-8.76405	-13.6742	-13.6742	-2.54805	-0.938475
1.9447	-8.66215	-13.5774	-13.5774	-2.42684	-0.8428
1.9486	-8.5597	-13.4797	-13.4797	-2.30992	-0.75234
1.9525	-8.45667	-13.381	-13.381	-2.19733	-0.667106
1.9564	-8.35304	-13.2814	-13.2814	-2.0891	-0.587113
1.9603	-8.24878	-13.1808	-13.1808	-1.98525	-0.512363
1.9642	-8.14386	-13.0791	-13.0791	-1.88581	-0.442859
1.9681	-8.03827	-12.9765	-12.9765	-1.79081	-0.378589
1.972	-7.93198	-12.8728	-12.8728	-1.70024	-0.31954
1.9759	-7.82497	-12.768	-12.768	-1.61412	-0.265685
1.9798	-7.71723	-12.6622	-12.6622	-1.53246	-0.217
1.9837	-7.60873	-12.5554	-12.5554	-1.45526	-0.173445
1.9876	-7.49947	-12.4475	-12.4475	-1.38251	-0.13498
1.9915	-7.38942	-12.3385	-12.3385	-1.31419	-0.101558
1.9954	-7.27858	-12.2284	-12.2284	-1.2503	-0.0731245
1.9993	-7.16693	-12.1173	-12.1173	-1.19082	-0.0496164
2.0032	-7.05447	-12.005	-12.005	-1.13572	-0.030975
2.0071	-6.94118	-11.8918	-11.8918	-1.08497	-0.0171207
2.011	-6.82706	-11.7775	-11.7775	-1.03855	-0.0079866
2.0149	-6.7121	-11.6621	-11.6621	-0.996411	-0.0034906
2.0188	-6.59629	-11.5457	-11.5457	-0.958521	-0.0035477
2.0227	-6.47964	-11.4283	-11.4283	-0.924836	-0.0080738
2.0266	-6.36214	-11.3099	-11.3099	-0.895308	-0.0169789
2.0305	-6.24378	-11.1905	-11.1905	-0.86989	-0.030171
2.0344	-6.12457	-11.0701	-11.0701	-0.848525	-0.0475588
2.0383	-6.00451	-10.9487	-10.9487	-0.831164	-0.0690454
2.0422	-5.8836	-10.8264	-10.8264	-0.817749	-0.0945321
2.0461	-5.76185	-10.7032	-10.7032	-0.808218	-0.123926
2.05	-5.63925	-10.5791	-10.5791	-0.802518	-0.15713
2.0539	-5.51582	-10.4541	-10.4541	-0.80058	-0.19405
2.0578	-5.39156	-10.3282	-10.3282	-0.802351	-0.234585
2.0617	-5.26648	-10.2015	-10.2015	-0.807763	-0.27865
2.0656	-5.14057	-10.074	-10.074	-0.816753	-0.326148
2.0695	-5.01386	-9.94572	-9.94572	-0.829261	-0.376992
2.0734	-4.88635	-9.81665	-9.81665	-0.845222	-0.431096
2.0773	-4.75805	-9.68685	-9.68685	-0.864579	-0.488377
2.0812	-4.62898	-9.55633	-9.55633	-0.887265	-0.548756
2.0851	-4.49914	-9.42512	-9.42512	-0.913224	-0.612155
2.089	-4.36854	-9.29324	-9.29324	-0.942397	-0.678504
2.0929	-4.23721	-9.16073	-9.16073	-0.97472	-0.747735
2.0968	-4.10515	-9.0276	-9.0276	-1.01015	-0.819784
2.1007	-3.97239	-8.89389	-8.89389	-1.04862	-0.894594
2.1046	-3.83892	-8.75962	-8.75962	-1.09009	-0.972108
2.1085	-3.70477	-8.62482	-8.62482	-1.1345	-1.05228
2.1124	-3.56996	-8.48951	-8.48951	-1.1818	-1.13506
2.1163	-3.43449	-8.35372	-8.35372	-1.23196	-1.22041
2.1202	-3.2984	-8.21748	-8.21748	-1.28492	-1.3083
2.1241	-3.16169	-8.08083	-8.08083	-1.34065	-1.39869
2.128	-3.02437	-7.94377	-7.94377	-1.39909	-1.49156
2.1319	-2.88649	-7.80633	-7.80633	-1.46023	-1.58688
2.1358	-2.74803	-7.66856	-7.66856	-1.52401	-1.68464
2.1397	-2.60904	-7.53048	-7.53048	-1.5904	-1.78482
2.1436	-2.46952	-7.39211	-7.39211	-1.65938	-1.8874
2.1475	-2.32949	-7.25347	-7.25347	-1.73091	-1.99239
2.1514	-2.18898	-7.11461	-7.11461	-1.80495	-2.09977
2.1553	-2.04801	-6.97553	-6.97553	-1.88149	-2.20954
2.1592	-1.90659	-6.83628	-6.83628	-1.96048	-2.32171
2.1631	-1.76474	-6.69688	-6.69688	-2.04191	-2.43627
2.167	-1.62247	-6.55736	-6.55736	-2.12574	-2.55322
2.1709	-1.47982	-6.41775	-6.41775	-2.21195	-2.67257
2.1748	-1.33681	-6.27808	-6.27808	-2.30051	-2.79432
2.1787	-1.19345	-6.13838	-6.13838	-2.39139	-2.91848
2.1826	-1.04976	-5.99867	-5.99867	-2.48456	-3.04504
2.1865	-0.905762	-5.85899	-5.85899	-2.57999	-3.17403
2.1904	-0.761481	-5.71937	-5.71937	-2.67765	-3.30543
2.1943	-0.616934	-5.57984	-5.57984	-2.77752	-3.43925
2.1982	-0.472135	-5.44044	-5.44044	-2.87955	-3.57549
2.2021	-0.327107	-5.3012	-5.3012	-2.9837	-3.71414
2.206	-0.181875	-5.16214	-5.16214	-3.08995	-3.85521
2.2099	-0.0364577	-5.02332	-5.02332	-3.19824	-3.99868
2.2138	0.109135	-4.88476	-4.88476	-3.30854	-4.14455
2.2177	0.254868	-4.7465	-4.7465	-3.4208	-4.29279
2.2216	0.400736	-4.60858	-4.60858	-3.53497	-4.4434
2.2255	0.546718	-4.47105	-4.47105	-3.651	-4.59636
2.2294	0.692783	-4.33394	-4.33394	-3.76883	-4.75162
2.2333	0.838924	-4.19728	-4.19728	-3.88841	-4.90917
2.2372	0.985117	-4.06115	-4.06115	-4.00967	-5.06898
2.2411	1.13135	-3.92558	-3.92558	-4.13255	-5.23099
2.245	1.27761	-3.7906	-3.7906	-4.25697	-5.39517
2.2489	1.42387	-3.65629	-3.65629	-4.38287	-5.56147
2.2528	1.57011	-3.52268	-3.52268	-4.51016	-5.72983
2.2567	1.71633	-3.38983	-3.38983	-4.63878	-5.9002
2.2606	1.86248	-3.2578	-3.2578	-4.76862	-6.0725
2.2645	2.00858	-3.12665	-3.12665	-4.89962	-6.24667
2.2684	2.15461	-2.99643	-2.99643	-5.03167	-6.42263
2.2723	2.30053	-2.8672	-2.8672	-5.16468	-6.6003
2.2762	2.44634	-2.73905	-2.73905	-5.29856	-6.7796
2.2801	2.59203	-2.61202	-2.61202	-5.43321	-6.96043
2.284	2.73758	-2.4862	-2.4862	-5.56851	-7.1427
2.2879	2.88298	-2.36165	-2.36165	-5.70438	-7.3263
2.2918	3.02822	-2.23845	-2.23845	-5.8407	-7.51113
2.2957	3.17328	-2.11667	-2.11667	-5.97735	-7.69708
2.2996	3.31815	-1.9964	-1.9964	-6.11424	-7.88404
2.3035	3.46281	-1.87773	-1.87773	-6.25124	-8.07189
2.3074	3.60727	-1.76073	-1.76073	-6.38825	-8.26049
2.3113	3.75151	-1.64549	-1.64549	-6.52513	-8.44974
2.3152	3.89551	-1.53211	-1.53211	-6.66179	-8.63949
2.3191	4.03927	-1.42067	-1.42067	-6.7981	-8.82962
2.323	4.18278	-1.31129	-1.31129	-6.93394	-9.01999
2.3269	4.32604	-1.20405	-1.20405	-7.0692	-9.21046
2.3308	4.46902	-1.09905	-1.09905	-7.20376	-9.4009
2.3347	4.61173	-0.996419	-0.996419	-7.3375	-9.59116
2.3386	4.75416	-0.896245	-0.896245	-7.47031	-9.7811
2.3425	4.8963	-0.79864	-0.79864	-7.60208	-9.97058
2.3464	5.03815	-0.703719	-0.703719	-7.73269	-10.1594
2.3503	5.17971	-0.611599	-0.611599	-7.86203	-10.3476
2.3542	5.32096	-0.522399	-0.522399	-7.98999	-10.5348
2.3581	5.46191	-0.436235	-0.436235	-8.11647	-10.721
2.362	5.60255	-0.353234	-0.353234	-8.24136	-10.906
2.3659	5.74288	-0.273522	-0.273522	-8.36457	-11.0896
2.3698	5.8829	-0.197218	-0.197218	-8.486	-11.2719
2.3737	6.0226	-0.124459	-0.124459	-8.60555	-11.4525
2.3776	6.162	-0.0553701	-0.0553701	-8.72313	-11.6314
2.3815	6.30108	0.0099086	0.0099086	-8.83866	-11.8084
2.3854	6.43985	0.0712501	0.0712501	-8.95205	-11.9834
2.3893	6.5783	0.128515	0.128515	-9.06324	-12.1563
2.3932	6.71644	0.181565	0.181565	-9.17213	-12.327
2.3971	6.85428	0.230264	0.230264	-9.27867	-12.4953
2.401	6.9918	0.274472	0.274472	-9.3828	-12.6611
2.4049	7.12903	0.314049	0.314049	-9.48444	-12.8244
2.4088	7.26596	0.348854	0.348854	-9.58356	-12.985
2.4127	7.40259	0.378745	0.378745	-9.68009	-13.1428
2.4166	7.53894	0.403584	0.403584	-9.774	-13.2978
2.4205	7.675	0.423224	0.423224	-9.86524	-13.4498
2.4244	7.81078	0.437527	0.437527	-9.95379	-13.5988
2.4283	7.94628	0.446351	0.446351	-10.0396	-13.7448
2.4322	8.08152	0.449557	0.449557	-10.1227	-13.8876
2.4361	8.21649	0.447005	0.447005	-10.203	-14.0271
2.44	8.35122	0.438556	0.438556	-10.2805	-14.1635
2.4439	8.48569	0.424074	0.424074	-10.3553	-14.2965
2.4478	8.61993	0.403425	0.403425	-10.4273	-14.4262
2.4517	8.75394	0.376475	0.376475	-10.4965	-14.5526
2.4556	8.88771	0.343094	0.343094	-10.5629	-14.6755
2.4595	9.02127	0.303152	0.303152	-10.6266	-14.7952
2.4634	9.15462	0.256525	0.256525	-10.6875	-14.9114
2.4673	9.28778	0.203091	0.203091	-10.7458	-15.0243
2.4712	9.42073	0.14273	0.14273	-10.8014	-15.1338
2.4751	9.5535	0.0753264	0.0753264	-10.8544	-15.2399
2.479	9.68609	0.0007691	0.0007691	-10.9047	-15.3428
2.4829	9.8185	-0.0810488	-0.0810488	-10.9526	-15.4424
2.4868	9.95076	-0.17023	-0.17023	-10.998	-15.5387
2.4907	10.0829	-0.266874	-0.266874	-11.0409	-15.6319
2.4946	10.2148	-0.371069	-0.371069	-11.0815	-15.722
2.4985	10.3466	-0.482908	-0.482908	-11.1198	-15.809
2.5024	10.4783	-0.602471	-0.602471	-11.1559	-15.8931
2.5063	10.6098	-0.72983	-0.72983	-11.1899	-15.9743
2.5102	10.7412	-0.865059	-0.865059	-11.2218	-16.0526
2.5141	10.8724	-1.00822	-1.00822	-11.2518	-16.1283
2.518	11.0036	-1.15936	-1.15936	-11.2799	-16.2014
2.5219	11.1346	-1.31855	-1.31855	-11.3063	-16.2719
2.5258	11.2655	-1.48582	-1.48582	-11.331	-16.3401
2.5297	11.3963	-1.6612	-1.6612	-11.3541	-16.406
2.5336	11.527	-1.84472	-1.84472	-11.3759	-16.4698
2.5375	11.6575	-2.03641	-2.03641	-11.3963	-16.5316
2.5414	11.788	-2.23627	-2.23627	-11.4154	-16.5915
2.5453	11.9183	-2.4443	-2.4443	-11.4336	-16.6497
2.5492	12.0485	-2.66051	-2.66051	-11.4508	-16.7063
2.5531	12.1786	-2.88488	-2.88488	-11.4671	-16.7614
2.557	12.3085	-3.1174	-3.1174	-11.4828	-16.8153
2.5609	12.4383	-3.35802	-3.35802	-11.498	-16.8681
2.5648	12.5679	-3.60672	-3.60672	-11.5128	-16.9198
2.5687	12.6974	-3.86343	-3.86343	-11.5274	-16.9708
2.5726	12.8267	-4.12813	-4.12813	-11.5418	-17.0212
2.5765	12.9558	-4.40072	-4.40072	-11.5564	-17.071
2.5804	13.0848	-4.68116	-4.68116	-11.5712	-17.1207
2.5843	13.2135	-4.96935	-4.96935	-11.5863	-17.1701
2.5882	13.342	-5.26522	-5.26522	-11.602	-17.2197
2.5921	13.4703	-5.56866	-5.56866	-11.6185	-17.2695
2.596	13.5983	-5.87955	-5.87955	-11.6358	-17.3197
2.5999	13.726	-6.19779	-6.19779	-11.6542	-17.3705
2.6038	13.8534	-6.52327	-6.52327	-11.6739	-17.4222
2.6077	13.9805	-6.85586	-6.85586	-11.695	-17.4748
2.6116	14.1072	-7.19541	-7.19541	-11.7177	-17.5285
2.6155	14.2336	-7.54179	-7.54179	-11.7422	-17.5836
2.6194	14.3595	-7.89483	-7.89483	-11.7686	-17.6402
2.6233	14.485	-8.25441	-8.25441	-11.7973	-17.6986
2.6272	14.61	-8.62033	-8.62033	-11.8283	-17.7588
2.6311	14.7345	-8.99244	-8.99244	-11.8618	-17.8211
2.635	14.8585	-9.37055	-9.37055	-11.8981	-17.8857
2.6389	14.9819	-9.75449	-9.75449	-11.9373	-17.9527
2.6428	15.1047	-10.1441	-10.1441	-11.9796	-18.0223
2.6467	15.2268	-10.5391	-10.5391	-12.0253	-18.0947
2.6506	15.3482	-10.9393	-10.9393	-12.0744	-18.1701
2.6545	15.4689	-11.3446	-11.3446	-12.1273	-18.2486
2.6584	15.5888	-11.7548	-11.7548	-12.1841	-18.3304
2.6623	15.7078	-12.1695	-12.1695	-12.245	-18.4156
2.6662	15.826	-12.5886	-12.5886	-12.3102	-18.5044
2.6701	15.9432	-13.0119	-13.0119	-12.3799	-18.597
2.674	16.0594	-13.4392	-13.4392	-12.4543	-18.6935
2.6779	16.1746	-13.8701	-13.8701	-12.5335	-18.7941
2.6818	16.2887	-14.3045	-14.3045	-12.6178	-18.8987
2.6857	16.4017	-14.7421	-14.7421	-12.7074	-19.0077
2.6896	16.5134	-15.1827	-15.1827	-12.8024	-19.1211
2.6935	16.6238	-15.626	-15.626	-12.9029	-19.239
2.6974	16.7329	-16.0717	-16.0717	-13.0093	-19.3616
2.7013	16.8407	-16.5196	-16.5196	-13.1215	-19.4888
2.7052	16.9469	-16.9695	-16.9695	-13.2399	-19.6208
2.7091	17.0516	-17.4209	-17.4209	-13.3645	-19.7577
2.713	17.1548	-17.8737	-17.8737	-13.4956	-19.8995
2.7169	17.2562	-18.3276	-18.3276	-13.6331	-20.0463
2.7208	17.356	-18.7823	-18.7823	-13.7773	-20.1981
2.7247	17.4539	-19.2373	-19.2373	-13.9283	-20.3549
2.7286	17.55	-19.6926	-19.6926	-14.0862	-20.5167
2.7325	17.6441	-20.1477	-20.1477	-14.2511	-20.6836
2.7364	17.7362	-20.6023	-20.6023	-14.423	-20.8555
2.7403	17.8262	-21.0561	-21.0561	-14.6021	-21.0324
2.7442	17.914	-21.5088	-21.5088	-14.7885	-21.2142
2.7481	17.9996	-21.96	-21.96	-14.982	-21.4009
2.752	18.0829	-22.4094	-22.4094	-15.1829	-21.5924
2.7559	18.1638	-22.8566	-22.8566	-15.3911	-21.7886
2.7598	18.2423	-23.3013	-23.3013	-15.6066	-21.9894
2.7637	18.3182	-23.7431	-23.7431	-15.8293	-22.1947
2.7676	18.3915	-24.1817	-24.1817	-16.0593	-22.4043
2.7715	18.462	-24.6166	-24.6166	-16.2965	-22.6181
2.7754	18.5299	-25.0476	-25.0476	-16.5409	-22.8359
2.7793	18.5948	-25.4742	-25.4742	-16.7922	-23.0575
2.7832	18.6569	-25.8961	-25.8961	-17.0504	-23.2828
2.7871	18.7159	-26.3129	-26.3129	-17.3155	-23.5114
2.791	18.7719	-26.7242	-26.7242	-17.5871	-23.7432
2.7949	18.8248	-27.1297	-27.1297	-17.8652	-23.9779
2.7988	18.8744	-27.529	-27.529	-18.1495	-24.2152
2.8027	18.9208	-27.9217	-27.9217	-18.4398	-24.4549
2.8066	18.9638	-28.3075	-28.3075	-18.7359	-24.6967
2.8105	19.0033	-28.686	-28.686	-19.0375	-24.9402
2.8144	19.0394	-29.0568	-29.0568	-19.3443	-25.1852
2.8183	19.072	-29.4197	-29.4197	-19.6561	-25.4314
2.8222	19.1009	-29.7743	-29.7743	-19.9724	-25.6783
2.8261	19.1261	-30.1203	-30.1203	-20.2929	-25.9257
2.83	19.1476	-30.4574	-30.4574	-20.6173	-26.1733
2.8339	19.1654	-30.7853	-30.7853	-20.9452	-26.4206
2.8378	19.1792	-31.1038	-31.1038	-21.2762	-26.6673
2.8417	19.1892	-31.4125	-31.4125	-21.6099	-26.913
2.8456	19.1952	-31.7113	-31.7113	-21.9458	-27.1574
2.8495	19.1972	-31.9999	-31.9999	-22.2834	-27.4002
2.8534	19.1952	-32.2781	-32.2781	-22.6225	-27.6409
2.8573	19.1891	-32.5457	-32.5457	-22.9624	-27.8792
2.8612	19.1789	-32.8025	-32.8025	-23.3027	-28.1148
2.8651	19.1645	-33.0485	-33.0485	-23.6429	-28.3473
2.869	19.1459	-33.2835	-33.2835	-23.9826	-28.5763
2.8729	19.1231	-33.5074	-33.5074	-24.3213	-28.8015
2.8768	19.0961	-33.72	-33.72	-24.6584	-29.0226
2.8807	19.0648	-33.9214	-33.9214	-24.9934	-29.2392
2.8846	19.0292	-34.1115	-34.1115	-25.326	-29.4512
2.8885	18.9893	-34.2902	-34.2902	-25.6556	-29.658
2.8924	18.9451	-34.4577	-34.4577	-25.9818	-29.8596
2.8963	18.8965	-34.6138	-34.6138	-26.304	-30.0555
2.9002	18.8436	-34.7586	-34.7586	-26.6218	-30.2456
2.9041	18.7864	-34.8922	-34.8922	-26.9348	-30.4296
2.908	18.7249	-35.0147	-35.0147	-27.2426	-30.6073
2.9119	18.659	-35.1261	-35.1261	-27.5447	-30.7784
2.9158	18.5888	-35.2266	-35.2266	-27.8408	-30.9428
2.9197	18.5142	-35.3163	-35.3163	-28.1304	-31.1003
2.9236	18.4354	-35.3952	-35.3952	-28.4132	-31.2508
2.9275	18.3523	-35.4637	-35.4637	-28.6888	-31.394
2.9314	18.2648	-35.5219	-35.5219	-28.957	-31.53
2.9353	18.1732	-35.5698	-35.5698	-29.2174	-31.6585
2.9392	18.0773	-35.6078	-35.6078	-29.4697	-31.7795
2.9431	17.9772	-35.636	-35.636	-29.7137	-31.8929
2.947	17.8728	-35.6546	-35.6546	-29.9492	-31.9987
2.9509	17.7644	-35.6639	-35.6639	-30.1759	-32.0968
2.9548	17.6518	-35.6641	-35.6641	-30.3937	-32.1872
2.9587	17.5351	-35.6554	-35.6554	-30.6024	-32.2699
2.9626	17.4143	-35.6381	-35.6381	-30.8019	-32.3449
2.9665	17.2895	-35.6124	-35.6124	-30.9919	-32.4122
2.9704	17.1607	-35.5786	-35.5786	-31.1726	-32.4719
2.9743	17.028	-35.5369	-35.5369	-31.3437	-32.5241
2.9782	16.8913	-35.4875	-35.4875	-31.5052	-32.5687
2.9821	16.7507	-35.4308	-35.4308	-31.6571	-32.6059
2.986	16.6062	-35.367	-35.367	-31.7994	-32.6358
2.9899	16.4579	-35.2963	-35.2963	-31.932	-32.6585
2.9938	16.3058	-35.219	-35.219	-32.0551	-32.674
2.9977	16.1499	-35.1354	-35.1354	-32.1687	-32.6825
3.0016	15.9903	-35.0457	-35.0457	-32.2728	-32.6842
3.0055	15.827	-34.9501	-34.9501	-32.3676	-32.6791
3.0094	15.6601	-34.849	-34.849	-32.453	-32.6675
3.0133	15.4895	-34.7426	-34.7426	-32.5293	-32.6494
3.0172	15.3152	-34.6311	-34.6311	-32.5966	-32.625
3.0211	15.1374	-34.5147	-34.5147	-32.6549	-32.5945
3.025	14.956	-34.3937	-34.3937	-32.7045	-32.5581
3.0289	14.7711	-34.2684	-34.2684	-32.7455	-32.5158
3.0328	14.5826	-34.1389	-34.1389	-32.7781	-32.468
3.0367	14.3907	-34.0055	-34.0055	-32.8024	-32.4148
3.0406	14.1953	-33.8684	-33.8684	-32.8187	-32.3563
3.0445	13.9963	-33.7277	-33.7277	-32.8271	-32.2927
3.0484	13.794	-33.5838	-33.5838	-32.8279	-32.2243
3.0523	13.5881	-33.4369	-33.4369	-32.8212	-32.1511
3.0562	13.3789	-33.287	-33.287	-32.8073	-32.0734
3.0601	13.1662	-33.1344	-33.1344	-32.7863	-31.9914
3.064	12.9501	-32.9794	-32.9794	-32.7585	-31.9051
3.0679	12.7305	-32.8219	-32.8219	-32.7241	-31.8149
3.0718	12.5076	-32.6624	-32.6624	-32.6833	-31.7209
3.0757	12.2812	-32.5008	-32.5008	-32.6364	-31.6233
3.0796	12.0514	-32.3375	-32.3375	-32.5835	-31.5222
3.0835	11.8182	-32.1724	-32.1724	-32.5249	-31.4177
3.0874	11.5816	-32.0058	-32.0058	-32.4608	-31.3102
3.0913	11.3416	-31.8379	-31.8379	-32.3915	-31.1997
3.0952	11.0982	-31.6687	-31.6687	-32.317	-31.0863
3.0991	10.8513	-31.4985	-31.4985	-32.2377	-30.9704
3.103	10.6011	-31.3272	-31.3272	-32.1537	-30.8519
3.1069	10.3474	-31.1551	-31.1551	-32.0653	-30.731
3.1108	10.0903	-30.9823	-30.9823	-31.9727	-30.608
3.1147	9.82974	-30.8089	-30.8089	-31.876	-30.4829
3.1186	9.56583	-30.635	-30.635	-31.7755	-30.3558
3.1225	9.2985	-30.4607	-30.4607	-31.6713	-30.2269
3.1264	9.02779	-30.2861	-30.2861	-31.5636	-30.0964
3.1303	8.75367	-30.1113	-30.1113	-31.4527	-29.9643
3.1342	8.47621	-29.9364	-29.9364	-31.3387	-29.8308
3.1381	8.19539	-29.7614	-29.7614	-31.2217	-29.696
3.142	7.91123	-29.5865	-29.5865	-31.102	-29.5599
3.1459	7.62377	-29.4117	-29.4117	-30.9797	-29.4228
3.1498	7.33305	-29.2372	-29.2372	-30.8549	-29.2846
3.1537	7.03907	-29.0629	-29.0629	-30.7279	-29.1456
3.1576	6.74191	-28.8889	-28.8889	-30.5987	-29.0057
3.1615	6.44157	-28.7154	-28.7154	-30.4675	-28.8651
3.1654	6.13813	-28.5423	-28.5423	-30.3345	-28.7239
3.1693	5.83164	-28.3697	-28.3697	-30.1997	-28.5821
3.1732	5.52214	-28.1977	-28.1977	-30.0633	-28.4398
3.1771	5.20975	-28.0263	-28.0263	-29.9254	-28.2971
3.181	4.89447	-27.8555	-27.8555	-29.7862	-28.1541
3.1849	4.57646	-27.6854	-27.6854	-29.6457	-28.0108
3.1888	4.25572	-27.5161	-27.5161	-29.5041	-27.8672
3.1927	3.93242	-27.3475	-27.3475	-29.3615	-27.7235
3.1966	3.60661	-27.1797	-27.1797	-29.2178	-27.5797
3.2005	3.27841	-27.0128	-27.0128	-29.0734	-27.4358
3.2044	2.94794	-26.8467	-26.8467	-28.9282	-27.2919
3.2083	2.61535	-26.6815	-26.6815	-28.7823	-27.148
3.2122	2.2807	-26.5171	-26.5171	-28.6358	-27.0042
3.2161	1.94417	-26.3537	-26.3537	-28.4888	-26.8604
3.22	1.60588	-26.1912	-26.1912	-28.3413	-26.7168
3.2239	1.26597	-26.0297	-26.0297	-28.1934	-26.5733
3.2278	0.924635	-25.8691	-25.8691	-28.0452	-26.4301
3.2317	0.581995	-25.7095	-25.7095	-27.8968	-26.287
3.2356	0.238207	-25.5508	-25.5508	-27.7482	-26.1442
3.2395	-0.106537	-25.3931	-25.3931	-27.5993	-26.0016
3.2434	-0.452095	-25.2364	-25.2364	-27.4504	-25.8592
3.2473	-0.798233	-25.0807	-25.0807	-27.3014	-25.7172
3.2512	-1.14482	-24.926	-24.926	-27.1524	-25.5755
3.2551	-1.49164	-24.7722	-24.7722	-27.0035	-25.434
3.259	-1.83854	-24.6194	-24.6194	-26.8545	-25.2929
3.2629	-2.1853	-24.4676	-24.4676	-26.7057	-25.152
3.2668	-2.53172	-24.3168	-24.3168	-26.557	-25.0115
3.2707	-2.87763	-24.1669	-24.1669	-26.4084	-24.8714
3.2746	-3.2228	-24.018	-24.018	-26.26	-24.7315
3.2785	-3.56707	-23.87	-23.87	-26.1118	-24.592
3.2824	-3.9102	-23.7229	-23.7229	-25.9638	-24.4528
3.2863	-4.252	-23.5768	-23.5768	-25.8161	-24.3139
3.2902	-4.59231	-23.4316	-23.4316	-25.6686	-24.1754
3.2941	-4.93087	-23.2872	-23.2872	-25.5213	-24.0371
3.298	-5.26752	-23.1438	-23.1438	-25.3744	-23.8992
3.3019	-5.60209	-23.0012	-23.0012	-25.2277	-23.7616
3.3058	-5.93435	-22.8595	-22.8595	-25.0814	-23.6243
3.3097	-6.26411	-22.7186	-22.7186	-24.9353	-23.4872
3.3136	-6.59121	-22.5785	-22.5785	-24.7896	-23.3505
3.3175	-6.91546	-22.4392	-22.4392	-24.6442	-23.214
3.3214	-7.23666	-22.3007	-22.3007	-24.4991	-23.0779
3.3253	-7.55467	-22.1629	-22.1629	-24.3543	-22.9419
3.3292	-7.86931	-22.0259	-22.0259	-24.2099	-22.8062
3.3331	-8.18041	-21.8896	-21.8896	-24.0658	-22.6708
3.337	-8.48782	-21.7541	-21.7541	-23.9221	-22.5356
3.3409	-8.79141	-21.6192	-21.6192	-23.7787	-22.4007
3.3448	-9.091	-21.485	-21.485	-23.6356	-22.2659
3.3487	-9.3865	-21.3515	-21.3515	-23.4929	-22.1314
3.3526	-9.67774	-21.2187	-21.2187	-23.3504	-21.9971
3.3565	-9.96461	-21.0864	-21.0864	-23.2084	-21.863
3.3604	-10.247	-20.9547	-20.9547	-23.0666	-21.729
3.3643	-10.5248	-20.8237	-20.8237	-22.9252	-21.5953
3.3682	-10.7979	-20.6932	-20.6932	-22.7841	-21.4618
3.3721	-11.0662	-20.5633	-20.5633	-22.6434	-21.3284
3.376	-11.3297	-20.4339	-20.4339	-22.5029	-21.1952
3.3799	-11.5882	-20.305	-20.305	-22.3628	-21.0621
3.3838	-11.8417	-20.1767	-20.1767	-22.223	-20.9292
3.3877	-12.0901	-20.0488	-20.0488	-22.0835	-20.7965
3.3916	-12.3334	-19.9215	-19.9215	-21.9443	-20.6639
3.3955	-12.5716	-19.7946	-19.7946	-21.8054	-20.5315
3.3994	-12.8045	-19.6682	-19.6682	-21.6668	-20.3993
3.4033	-13.0322	-19.5422	-19.5422	-21.5285	-20.2672
3.4072	-13.2546	-19.4167	-19.4167	-21.3906	-20.1352
3.4111	-13.4718	-19.2916	-19.2916	-21.2529	-20.0034
3.415	-13.6837	-19.167	-19.167	-21.1155	-19.8718
3.4189	-13.8904	-19.0427	-19.0427	-20.9784	-19.7404
3.4228	-14.0917	-18.9189	-18.9189	-20.8417	-19.609
3.4267	-14.2879	-18.7955	-18.7955	-20.7052	-19.4779
3.4306	-14.4788	-18.6725	-18.6725	-20.569	-19.347
3.4345	-14.6645	-18.5499	-18.5499	-20.4331	-19.2162
3.4384	-14.8451	-18.4277	-18.4277	-20.2975	-19.0856
3.4423	-15.0205	-18.3059	-18.3059	-20.1623	-18.9552
3.4462	-15.1909	-18.1844	-18.1844	-20.0273	-18.8251
3.4501	-15.3563	-18.0634	-18.0634	-19.8926	-18.6951
3.454	-15.5167	-17.9427	-17.9427	-19.7582	-18.5653
3.4579	-15.6722	-17.8225	-17.8225	-19.6242	-18.4358
3.4618	-15.823	-17.7026	-17.7026	-19.4905	-18.3065
3.4657	-15.9689	-17.5832	-17.5832	-19.357	-18.1775
3.4696	-16.1103	-17.4641	-17.4641	-19.2239	-18.0487
3.4735	-16.247	-17.3454	-17.3454	-19.0912	-17.9202
3.4774	-16.3793	-17.2272	-17.2272	-18.9588	-17.792
3.4813	-16.5072	-17.1094	-17.1094	-18.8267	-17.6641
3.4852	-16.6308	-16.9919	-16.9919	-18.6949	-17.5366
3.4891	-16.7501	-16.875	-16.875	-18.5635	-17.4093
3.493	-16.8654	-16.7584	-16.7584	-18.4325	-17.2824
3.4969	-16.9767	-16.6423	-16.6423	-18.3019	-17.1559
3.5008	-17.0841	-16.5267	-16.5267	-18.1716	-17.0297
3.5047	-17.1877	-16.4115	-16.4115	-18.0417	-16.9039
3.5086	-17.2877	-16.2968	-16.2968	-17.9122	-16.7785
3.5125	-17.3841	-16.1826	-16.1826	-17.783	-16.6536
3.5164	-17.4771	-16.0689	-16.0689	-17.6543	-16.529
3.5203	-17.5667	-15.9558	-15.9558	-17.526	-16.4049
3.5242	-17.6532	-15.8431	-15.8431	-17.3982	-16.2813
3.5281	-17.7365	-15.731	-15.731	-17.2707	-16.1582
3.532	-17.8169	-15.6194	-15.6194	-17.1437	-16.0356
3.5359	-17.8944	-15.5084	-15.5084	-17.0172	-15.9135
3.5398	-17.9691	-15.398	-15.398	-16.8911	-15.7919
3.5437	-18.0413	-15.2881	-15.2881	-16.7655	-15.6709
3.5476	-18.1109	-15.1789	-15.1789	-16.6404	-15.5504
3.5515	-18.1781	-15.0703	-15.0703	-16.5158	-15.4305
3.5554	-18.2431	-14.9623	-14.9623	-16.3916	-15.3112
3.5593	-18.3058	-14.8549	-14.8549	-16.268	-15.1925
3.5632	-18.3665	-14.7482	-14.7482	-16.1449	-15.0745
3.5671	-18.4252	-14.6422	-14.6422	-16.0224	-14.957
3.571	-18.4821	-14.5369	-14.5369	-15.9003	-14.8403
3.5749	-18.5373	-14.4323	-14.4323	-15.7788	-14.7241
3.5788	-18.5907	-14.3284	-14.3284	-15.6579	-14.6087
3.5827	-18.6427	-14.2252	-14.2252	-15.5376	-14.4939
3.5866	-18.6932	-14.1227	-14.1227	-15.4178	-14.3798
3.5905	-18.7423	-14.021	-14.021	-15.2986	-14.2665
3.5944	-18.7902	-13.9201	-13.9201	-15.18	-14.1538
3.5983	-18.8369	-13.8199	-13.8199	-15.0619	-14.0419
3.6022	-18.8824	-13.7205	-13.7205	-14.9445	-13.9307
3.6061	-18.927	-13.6219	-13.6219	-14.8277	-13.8202
3.61	-18.9706	-13.5241	-13.5241	-14.7115	-13.7105
3.6139	-19.0134	-13.4271	-13.4271	-14.596	-13.6016
3.6178	-19.0554	-13.3309	-13.3309	-14.481	-13.4934
3.6217	-19.0966	-13.2355	-13.2355	-14.3667	-13.3859
3.6256	-19.1372	-13.141	-13.141	-14.2531	-13.2793
3.6295	-19.1772	-13.0472	-13.0472	-14.1401	-13.1734
3.6334	-19.2166	-12.9543	-12.9543	-14.0277	-13.0682
3.6373	-19.2555	-12.8623	-12.8623	-13.916	-12.9639
3.6412	-19.2939	-12.7711	-12.7711	-13.8049	-12.8603
3.6451	-19.3319	-12.6807	-12.6807	-13.6945	-12.7575
3.649	-19.3696	-12.5912	-12.5912	-13.5848	-12.6554
3.6529	-19.4068	-12.5025	-12.5025	-13.4757	-12.5541
3.6568	-19.4438	-12.4146	-12.4146	-13.3672	-12.4535
3.6607	-19.4805	-12.3275	-12.3275	-13.2594	-12.3537
3.6646	-19.5169	-12.2413	-12.2413	-13.1523	-12.2546
3.6685	-19.553	-12.1559	-12.1559	-13.0458	-12.1563
3.6724	-19.5889	-12.0713	-12.0713	-12.94	-12.0587
3.6763	-19.6245	-11.9874	-11.9874	-12.8348	-11.9618
3.6802	-19.6599	-11.9044	-11.9044	-12.7303	-11.8655
3.6841	-19.6951	-11.8221	-11.8221	-12.6264	-11.77
3.688	-19.73	-11.7407	-11.7407	-12.5231	-11.6752
3.6919	-19.7646	-11.6599	-11.6599	-12.4204	-11.581
3.6958	-19.799	-11.5799	-11.5799	-12.3184	-11.4875
3.6997	-19.8331	-11.5006	-11.5006	-12.2169	-11.3946
3.7036	-19.8669	-11.422	-11.422	-12.1161	-11.3023
3.7075	-19.9003	-11.344	-11.344	-12.0159	-11.2106
3.7114	-19.9334	-11.2667	-11.2667	-11.9162	-11.1194
3.7153	-19.9661	-11.1901	-11.1901	-11.8171	-11.0288
3.7192	-19.9983	-11.1141	-11.1141	-11.7186	-10.9388
3.7231	-20.0301	-11.0386	-11.0386	-11.6207	-10.8493
3.727	-20.0613	-10.9637	-10.9637	-11.5233	-10.7603
3.7309	-20.092	-10.8894	-10.8894	-11.4264	-10.6717
3.7348	-20.1221	-10.8155	-10.8155	-11.33	-10.5837
3.7387	-20.1515	-10.7422	-10.7422	-11.2341	-10.496
3.7426	-20.1803	-10.6692	-10.6692	-11.1387	-10.4088
3.7465	-20.2082	-10.5967	-10.5967	-11.0438	-10.3219
3.7504	-20.2353	-10.5246	-10.5246	-10.9494	-10.2354
3.7543	-20.2616	-10.4529	-10.4529	-10.8554	-10.1493
3.7582	-20.2869	-10.3815	-10.3815	-10.7618	-10.0634
3.7621	-20.3112	-10.3104	-10.3104	-10.6687	-9.97787
3.766	-20.3344	-10.2396	-10.2396	-10.5759	-9.8926
3.7699	-20.3565	-10.169	-10.169	-10.4836	-9.80758
3.7738	-20.3774	-10.0986	-10.0986	-10.3916	-9.72276
3.7777	-20.397	-10.0284	-10.0284	-10.3	-9.63817
3.7816	-20.4154	-9.95826	-9.95826	-10.2087	-9.55373
3.7855	-20.4323	-9.88826	-9.88826	-10.1177	-9.46946
3.7894	-20.4478	-9.81832	-9.81832	-10.027	-9.38534
3.7933	-20.4618	-9.74847	-9.74847	-9.93666	-9.30132
3.7972	-20.4742	-9.67861	-9.67861	-9.84657	-9.2174
3.8011	-20.485	-9.60872	-9.60872	-9.75674	-9.13353
3.805	-20.4941	-9.53877	-9.53877	-9.66716	-9.04975
3.8089	-20.5014	-9.46875	-9.46875	-9.57781	-8.96599
3.8128	-20.5069	-9.39862	-9.39862	-9.48867	-8.88222
3.8167	-20.5106	-9.32836	-9.32836	-9.39974	-8.79847
3.8206	-20.5124	-9.25792	-9.25792	-9.311	-8.71471
3.8245	-20.5123	-9.18729	-9.18729	-9.22243	-8.63091
3.8284	-20.5101	-9.11644	-9.11644	-9.13402	-8.54705
3.8323	-20.506	-9.04534	-9.04534	-9.04576	-8.46314
3.8362	-20.4998	-8.97399	-8.97399	-8.95764	-8.37914
3.8401	-20.4914	-8.90234	-8.90234	-8.86964	-8.29508
3.844	-20.481	-8.83039	-8.83039	-8.78175	-8.21089
3.8479	-20.4684	-8.7581	-8.7581	-8.69396	-8.12661
3.8518	-20.4537	-8.68547	-8.68547	-8.60627	-8.04221
3.8557	-20.4367	-8.61249	-8.61249	-8.51866	-7.9577
3.8596	-20.4176	-8.53913	-8.53913	-8.43111	-7.87306
3.8635	-20.3963	-8.46539	-8.46539	-8.34363	-7.78828
3.8674	-20.3728	-8.39124	-8.39124	-8.25621	-7.70338
3.8713	-20.3471	-8.3167	-8.3167	-8.16884	-7.61831
3.8752	-20.3192	-8.24172	-8.24172	-8.0815	-7.53313
3.8791	-20.2891	-8.16634	-8.16634	-7.9942	-7.44779
3.883	-20.2569	-8.09056	-8.09056	-7.90693	-7.36231
3.8869	-20.2225	-8.01431	-8.01431	-7.8197	-7.27672
3.8908	-20.186	-7.93767	-7.93767	-7.73248	-7.19097
3.8947	-20.1475	-7.86058	-7.86058	-7.64529	-7.1051
3.8986	-20.1069	-7.78309	-7.78309	-7.55811	-7.01912
3.9025	-20.0643	-7.70518	-7.70518	-7.47095	-6.93301
3.9064	-20.0198	-7.62688	-7.62688	-7.38381	-6.8468
3.9103	-19.9733	-7.54817	-7.54817	-7.29669	-6.76051
3.9142	-19.925	-7.46904	-7.46904	-7.20958	-6.6741
3.9181	-19.8749	-7.38959	-7.38959	-7.1225	-6.58767
3.922	-19.823	-7.30976	-7.30976	-7.03544	-6.50114
3.9259	-19.7695	-7.22958	-7.22958	-6.9484	-6.4146
3.9298	-19.7144	-7.14912	-7.14912	-6.86141	-6.32802
3.9337	-19.6577	-7.06832	-7.06832	-6.77444	-6.24142
3.9376	-19.5996	-6.98725	-6.98725	-6.68752	-6.15485
3.9415	-19.5401	-6.90592	-6.90592	-6.60065	-6.0683
3.9454	-19.4792	-6.82435	-6.82435	-6.51383	-5.98177
3.9493	-19.4172	-6.74258	-6.74258	-6.42708	-5.89533
3.9532	-19.3539	-6.66065	-6.66065	-6.3404	-5.80897
3.9571	-19.2897	-6.57854	-6.57854	-6.25381	-5.72273
3.961	-19.2244	-6.49633	-6.49633	-6.16732	-5.63661
3.9649	-19.1582	-6.41405	-6.41405	-6.08092	-5.55064
3.9688	-19.0913	-6.33169	-6.33169	-5.99464	-5.46485
3.9727	-19.0236	-6.24934	-6.24934	-5.9085	-5.37927
3.9766	-18.9553	-6.167	-6.167	-5.82248	-5.2939
3.9805	-18.8865	-6.08469	-6.08469	-5.73663	-5.20881
3.9844	-18.8172	-6.0025	-6.0025	-5.65094	-5.12398
3.9883	-18.7476	-5.92043	-5.92043	-5.56544	-5.03947
3.9922	-18.6777	-5.83856	-5.83856	-5.48012	-4.95525
3.9961	-18.6076	-5.75687	-5.75687	-5.39502	-4.87141
4	-18.5374	-5.67545	-5.67545	-5.31015	-4.78794

## Sheet: Figure 11
Frequency / GHz		Measured in pork Loin
0.05	0.01	-0.0818533	0.630923	2.14335	-1.76311	-1.79205
0.1	0.02995	-0.133448	0.626496	2.13867	-1.77411	-1.79941
0.1039	0.0499	-0.184112	0.621932	2.13387	-1.78536	-1.80695
0.1078	0.06985	-0.207478	0.617234	2.12893	-1.79684	-1.81467
0.1117	0.0898	-0.226568	0.612405	2.12386	-1.80853	-1.82256
0.1156	0.10975	-0.247639	0.607447	2.11867	-1.82043	-1.8306
0.1195	0.1297	-0.267384	0.602364	2.11336	-1.8325	-1.83879
0.1234	0.14965	-0.291935	0.597158	2.10793	-1.84473	-1.8471
0.1273	0.1696	-0.319379	0.591834	2.10239	-1.8571	-1.85555
0.1312	0.18955	-0.353164	0.586393	2.09673	-1.86959	-1.8641
0.1351	0.2095	-0.400801	0.580837	2.09097	-1.88219	-1.87276
0.139	0.22945	-0.467223	0.575174	2.08511	-1.89487	-1.88151
0.1429	0.2494	-0.606091	0.569402	2.07914	-1.90761	-1.89034
0.1468	0.26935	-0.59966	0.563527	2.07308	-1.92039	-1.89925
0.1507	0.2893	-0.579484	0.557551	2.06692	-1.9332	-1.90821
0.1546	0.30925	-0.567243	0.55148	2.06068	-1.94602	-1.91722
0.1585	0.3292	-0.58571	0.545314	2.05435	-1.95882	-1.92627
0.1624	0.34915	-0.60661	0.539058	2.04794	-1.9716	-1.93536
0.1663	0.3691	-0.648773	0.532716	2.04145	-1.98432	-1.94446
0.1702	0.38905	-0.708505	0.526291	2.03489	-1.99697	-1.95357
0.1741	0.409	-0.8095	0.519785	2.02825	-2.00954	-1.96267
0.178	0.42895	-1.00054	0.513204	2.02155	-2.022	-1.97177
0.1819	0.4489	-1.17401	0.50655	2.01479	-2.03434	-1.98085
0.1858	0.46885	-1.2481	0.499826	2.00796	-2.04655	-1.9899
0.1897	0.4888	-1.28249	0.493037	2.00109	-2.0586	-1.99892
0.1936	0.50875	-1.28221	0.486185	1.99415	-2.07048	-2.00788
0.1975	0.5287	-1.2758	0.479274	1.98718	-2.08218	-2.0168
0.2014	0.54865	-1.37408	0.472309	1.98015	-2.09368	-2.02565
0.2053	0.5686	-1.51239	0.46529	1.97309	-2.10497	-2.03443
0.2092	0.58855	-1.6808	0.458224	1.96598	-2.11603	-2.04314
0.2131	0.6085	-1.83043	0.451112	1.95885	-2.12686	-2.05176
0.217	0.62845	-1.985	0.443959	1.95168	-2.13744	-2.0603
0.2209	0.6484	-2.07078	0.436767	1.94449	-2.14777	-2.06874
0.2248	0.66835	-2.10525	0.42954	1.93727	-2.15783	-2.07707
0.2287	0.6883	-2.11854	0.422281	1.93003	-2.16761	-2.08531
0.2326	0.70825	-2.09777	0.414993	1.92277	-2.1771	-2.09343
0.2365	0.7282	-2.10278	0.40768	1.9155	-2.18631	-2.10143
0.2404	0.74815	-2.15611	0.400345	1.90822	-2.19522	-2.10932
0.2443	0.7681	-2.25473	0.39299	1.90092	-2.20383	-2.11709
0.2482	0.78805	-2.42006	0.385619	1.89363	-2.21214	-2.12473
0.2521	0.808	-2.61892	0.378234	1.88633	-2.22014	-2.13225
0.256	0.82795	-2.84664	0.370839	1.87903	-2.22783	-2.13963
0.2599	0.8479	-3.03518	0.363436	1.87173	-2.2352	-2.14689
0.2638	0.86785	-3.18039	0.356029	1.86444	-2.24227	-2.15402
0.2677	0.8878	-3.29359	0.348618	1.85715	-2.24903	-2.16101
0.2716	0.90775	-3.28458	0.341207	1.84988	-2.25548	-2.16787
0.2755	0.9277	-3.23536	0.333799	1.84262	-2.26162	-2.17461
0.2794	0.94765	-3.36078	0.326397	1.83537	-2.26746	-2.18121
0.2833	0.9676	-3.65581	0.319002	1.82813	-2.27301	-2.18769
0.2872	0.98755	-4.01807	0.311616	1.82092	-2.27827	-2.19404
0.2911	1.0075	-4.3505	0.304242	1.81372	-2.28324	-2.20027
0.295	1.02745	-4.68682	0.296881	1.80655	-2.28793	-2.20637
0.2989	1.0474	-4.8899	0.289536	1.7994	-2.29236	-2.21236
0.3028	1.06735	-5.04554	0.282208	1.79227	-2.29652	-2.21823
0.3067	1.0873	-5.20988	0.2749	1.78517	-2.30043	-2.224
0.3106	1.10725	-5.34305	0.267611	1.7781	-2.30411	-2.22966
0.3145	1.1272	-5.41541	0.260346	1.77106	-2.30755	-2.23521
0.3184	1.14715	-5.56928	0.253103	1.76404	-2.31078	-2.24067
0.3223	1.1671	-5.92453	0.245885	1.75705	-2.31379	-2.24604
0.3262	1.18705	-6.3629	0.238693	1.7501	-2.31662	-2.25133
0.3301	1.207	-6.85072	0.231529	1.74317	-2.31926	-2.25653
0.334	1.22695	-7.25754	0.224392	1.73628	-2.32174	-2.26167
0.3379	1.2469	-7.52994	0.217284	1.72941	-2.32407	-2.26673
0.3418	1.26685	-7.49898	0.210205	1.72258	-2.32625	-2.27174
0.3457	1.2868	-7.47534	0.203156	1.71579	-2.32831	-2.27669
0.3496	1.30675	-7.53447	0.196139	1.70902	-2.33026	-2.2816
0.3535	1.3267	-7.6105	0.189151	1.70229	-2.33212	-2.28646
0.3574	1.34665	-7.87503	0.182195	1.69559	-2.3339	-2.2913
0.3613	1.3666	-8.34853	0.17527	1.68892	-2.33561	-2.29611
0.3652	1.38655	-8.80266	0.168377	1.68228	-2.33727	-2.3009
0.3691	1.4065	-9.13062	0.161514	1.67567	-2.3389	-2.30568
0.373	1.42645	-9.37676	0.154683	1.66909	-2.34052	-2.31046
0.3769	1.4464	-9.43058	0.147882	1.66254	-2.34212	-2.31525
0.3808	1.46635	-9.3715	0.141112	1.65602	-2.34375	-2.32005
0.3847	1.4863	-9.45295	0.134371	1.64953	-2.3454	-2.32487
0.3886	1.50625	-9.68707	0.127659	1.64306	-2.34709	-2.32972
0.3925	1.5262	-10.0042	0.120976	1.63662	-2.34883	-2.3346
0.3964	1.54615	-10.4068	0.11432	1.6302	-2.35065	-2.33953
0.4003	1.5661	-10.8774	0.10769	1.6238	-2.35256	-2.3445
0.4042	1.58605	-11.285	0.101087	1.61743	-2.35456	-2.34954
0.4081	1.606	-11.6408	0.0945065	1.61107	-2.35668	-2.35464
0.412	1.62595	-11.7595	0.0879499	1.60473	-2.35892	-2.35981
0.4159	1.6459	-11.756	0.0814146	1.59841	-2.3613	-2.36505
0.4198	1.66585	-11.7161	0.0749013	1.5921	-2.36383	-2.37039
0.4237	1.6858	-11.8332	0.0684052	1.58581	-2.36652	-2.37581
0.4276	1.70575	-12.0644	0.0619271	1.57952	-2.36939	-2.38133
0.4315	1.7257	-12.3966	0.0554638	1.57325	-2.37244	-2.38696
0.4354	1.74565	-12.6392	0.0490146	1.56698	-2.37569	-2.39269
0.4393	1.7656	-13.0333	0.0425764	1.56071	-2.37915	-2.39854
0.4432	1.78555	-13.3666	0.0361489	1.55445	-2.38281	-2.4045
0.4471	1.8055	-13.5683	0.0297297	1.54819	-2.3867	-2.4106
0.451	1.82545	-13.6868	0.0233153	1.54192	-2.39083	-2.41682
0.4549	1.8454	-13.7823	0.0169059	1.53566	-2.39519	-2.42318
0.4588	1.86535	-13.8337	0.0104973	1.52938	-2.3998	-2.42967
0.4627	1.8853	-13.9759	0.0040871	1.5231	-2.40466	-2.43631
0.4666	1.90525	-14.1281	-0.0023239	1.5168	-2.40978	-2.44309
0.4705	1.9252	-14.2343	-0.008742	1.51049	-2.41516	-2.45002
0.4744	1.94515	-14.3918	-0.0151679	1.50417	-2.42082	-2.45711
0.4783	1.9651	-14.5087	-0.021604	1.49783	-2.42674	-2.46435
0.4822	1.98505	-14.6406	-0.0280534	1.49146	-2.43295	-2.47174
0.4861	2.005	-14.8321	-0.0345167	1.48507	-2.43943	-2.4793
0.49	2.02495	-14.9775	-0.0409996	1.47866	-2.4462	-2.48702
0.4939	2.0449	-15.1201	-0.0475028	1.47221	-2.45325	-2.4949
0.4978	2.06485	-15.2823	-0.0540299	1.46573	-2.46058	-2.50295
0.5017	2.0848	-15.4281	-0.0605826	1.45922	-2.4682	-2.51116
0.5056	2.10475	-15.7122	-0.0671648	1.45268	-2.4761	-2.51954
0.5095	2.1247	-15.9952	-0.0737789	1.44609	-2.48429	-2.52808
0.5134	2.14465	-16.2415	-0.0804277	1.43946	-2.49277	-2.5368
0.5173	2.1646	-16.592	-0.0871137	1.43278	-2.50153	-2.54568
0.5212	2.18455	-16.9529	-0.0938405	1.42606	-2.51057	-2.55472
0.5251	2.2045	-17.2084	-0.100611	1.41928	-2.51988	-2.56394
0.529	2.22445	-17.6857	-0.107428	1.41246	-2.52948	-2.57332
0.5329	2.2444	-18.1291	-0.114294	1.40557	-2.53934	-2.58286
0.5368	2.26435	-18.6677	-0.121212	1.39863	-2.54947	-2.59257
0.5407	2.2843	-19.3323	-0.128186	1.39163	-2.55987	-2.60244
0.5446	2.30425	-20.1679	-0.135218	1.38456	-2.57052	-2.61247
0.5485	2.3242	-20.9947	-0.142312	1.37742	-2.58143	-2.62266
0.5524	2.34415	-21.8844	-0.149471	1.37021	-2.59258	-2.633
0.5563	2.3641	-22.9775	-0.156698	1.36293	-2.60398	-2.6435
0.5602	2.38405	-24.061	-0.163995	1.35558	-2.61561	-2.65415
0.5641	2.404	-25.8565	-0.171367	1.34815	-2.62747	-2.66496
0.568	2.42395	-27.8493	-0.178816	1.34063	-2.63955	-2.67591
0.5719	2.4439	-31.0604	-0.186345	1.33303	-2.65185	-2.687
0.5758	2.46385	-35.8816	-0.193959	1.32534	-2.66436	-2.69824
0.5797	2.4838	-39.456	-0.201659	1.31757	-2.67707	-2.70962
0.5836	2.50375	-33.4202	-0.209448	1.3097	-2.68996	-2.72113
0.5875	2.5237	-28.8057	-0.217332	1.30173	-2.70305	-2.73278
0.5914	2.54365	-25.651	-0.225312	1.29366	-2.71631	-2.74456
0.5953	2.5636	-23.2095	-0.233393	1.2855	-2.72974	-2.75647
0.5992	2.58355	-21.6002	-0.241577	1.27723	-2.74333	-2.7685
0.6031	2.6035	-20.1023	-0.249866	1.26885	-2.75707	-2.78066
0.607	2.62345	-18.7893	-0.258267	1.26036	-2.77096	-2.79293
0.6109	2.6434	-17.9039	-0.266782	1.25175	-2.78498	-2.80532
0.6148	2.66335	-16.9865	-0.275413	1.24303	-2.79913	-2.81783
0.6187	2.6833	-16.1339	-0.284165	1.23419	-2.81341	-2.83045
0.6226	2.70325	-15.3956	-0.29304	1.22522	-2.82779	-2.84318
0.6265	2.7232	-14.7577	-0.302044	1.21613	-2.84228	-2.85602
0.6304	2.74315	-14.0581	-0.311178	1.20691	-2.85687	-2.86897
0.6343	2.7631	-13.4966	-0.320447	1.19755	-2.87154	-2.88201
0.6382	2.78305	-13.089	-0.329855	1.18806	-2.8863	-2.89516
0.6421	2.803	-12.5799	-0.339404	1.17843	-2.90114	-2.90841
0.646	2.82295	-12.1436	-0.349099	1.16865	-2.91604	-2.92176
0.6499	2.8429	-11.7904	-0.358944	1.15873	-2.93101	-2.93521
0.6538	2.86285	-11.3514	-0.368942	1.14866	-2.94604	-2.94876
0.6577	2.8828	-10.9629	-0.379098	1.13843	-2.96111	-2.9624
0.6616	2.90275	-10.6791	-0.389414	1.12804	-2.97624	-2.97614
0.6655	2.9227	-10.3697	-0.399897	1.1175	-2.99141	-2.98998
0.6694	2.94265	-10.0896	-0.410548	1.10678	-3.00662	-3.00392
0.6733	2.9626	-9.84108	-0.421371	1.0959	-3.02186	-3.01795
0.6772	2.98255	-9.6166	-0.432373	1.08485	-3.03713	-3.03208
0.6811	3.0025	-9.39459	-0.443557	1.07361	-3.05243	-3.04631
0.685	3.02245	-9.20776	-0.454925	1.0622	-3.06776	-3.06065
0.6889	3.0424	-9.01385	-0.466485	1.0506	-3.08312	-3.07509
0.6928	3.06235	-8.84956	-0.478239	1.03881	-3.0985	-3.08963
0.6967	3.0823	-8.70056	-0.490194	1.02682	-3.1139	-3.10429
0.7006	3.10225	-8.56633	-0.50235	1.01464	-3.12933	-3.11906
0.7045	3.1222	-8.42842	-0.514716	1.00225	-3.14479	-3.13394
0.7084	3.14215	-8.32661	-0.527295	0.989654	-3.16027	-3.14895
0.7123	3.1621	-8.2151	-0.540091	0.976843	-3.17578	-3.16407
0.7162	3.18205	-8.112	-0.553111	0.963817	-3.19132	-3.17933
0.7201	3.202	-8.01586	-0.566359	0.950566	-3.2069	-3.19473
0.724	3.22195	-7.94635	-0.579839	0.937088	-3.22251	-3.21026
0.7279	3.2419	-7.87275	-0.593558	0.923376	-3.23817	-3.22594
0.7318	3.26185	-7.80655	-0.607519	0.909426	-3.25388	-3.24178
0.7357	3.2818	-7.74862	-0.62173	0.895231	-3.26965	-3.25777
0.7396	3.30175	-7.70505	-0.636194	0.880787	-3.28547	-3.27393
0.7435	3.3217	-7.65266	-0.650918	0.866088	-3.30137	-3.29027
0.7474	3.34165	-7.60798	-0.665907	0.851127	-3.31734	-3.30679
0.7513	3.3616	-7.58314	-0.681167	0.835901	-3.3334	-3.32349
0.7552	3.38155	-7.55287	-0.696704	0.820402	-3.34956	-3.3404
0.7591	3.4015	-7.54767	-0.712524	0.804623	-3.36582	-3.35752
0.763	3.42145	-7.5512	-0.728632	0.78856	-3.38219	-3.37486
0.7669	3.4414	-7.5391	-0.745035	0.772206	-3.39869	-3.39243
0.7708	3.46135	-7.53848	-0.761739	0.755553	-3.41533	-3.41023
0.7747	3.4813	-7.55242	-0.778751	0.738597	-3.43211	-3.42829
0.7786	3.50125	-7.56246	-0.796077	0.721329	-3.44906	-3.44661
0.7825	3.5212	-7.59455	-0.813722	0.703744	-3.46618	-3.4652
0.7864	3.54115	-7.61923	-0.831695	0.685834	-3.4835	-3.48407
0.7903	3.5611	-7.64582	-0.850002	0.667592	-3.50101	-3.50325
0.7942	3.58105	-7.69087	-0.86865	0.649011	-3.51875	-3.52273
0.7981	3.601	-7.74179	-0.887646	0.630085	-3.53671	-3.54253
0.802	3.62095	-7.78301	-0.906996	0.610804	-3.55493	-3.56267
0.8059	3.6409	-7.83535	-0.926709	0.591162	-3.5734	-3.58316
0.8098	3.66085	-7.88693	-0.946789	0.571152	-3.59216	-3.604
0.8137	3.6808	-7.93862	-0.967248	0.550766	-3.61122	-3.62523
0.8176	3.70075	-7.99247	-0.98809	0.529995	-3.63058	-3.64684
0.8215	3.7207	-7.99247	-1.00932	0.508834	-3.65028	-3.66886
0.8254	3.74065	-7.99247	-1.03096	0.48727	-3.67033	-3.6913
0.8293	3.7606	-7.99247	-1.053	0.4653	-3.69074	-3.71417
0.8332	3.78055	-7.99247	-1.07546	0.442913	-3.71154	-3.73749
0.8371	3.8005	-7.99247	-1.09834	0.4201	-3.73273	-3.76127
0.841	3.82045	-7.99247	-1.12165	0.396856	-3.75435	-3.78554
0.8449	3.8404	-7.99247	-1.1454	0.373169	-3.77641	-3.81029
0.8488	3.86035	-7.99247	-1.16959	0.349031	-3.79892	-3.83556
0.8527	3.8803	-7.99247	-1.19425	0.324435	-3.82192	-3.86136
0.8566	3.90025	-7.99247	-1.21937	0.299371	-3.8454	-3.8877
0.8605	3.9202	-7.99247	-1.24496	0.27383	-3.8694	-3.9146
0.8644	3.94015	-7.99247	-1.27103	0.247803	-3.89394	-3.94207
0.8683	3.9601	-7.99247	-1.2976	0.221282	-3.91902	-3.97013
0.8722	3.98005	-7.99247	-1.32466	0.194257	-3.94468	-3.9988
0.8761	4		-1.35223	0.166719	-3.97093	-4.0281
0.88			-1.38032	0.138659	-3.99779	-4.05803
0.8839			-1.40894	0.110067	-4.02528	-4.08863
0.8878			-1.43809	0.0809347	-4.05342	-4.1199
0.8917			-1.46778	0.0512528	-4.08222	-4.15186
0.8956			-1.49803	0.0210097	-4.11172	-4.18453
0.8995			-1.52884	-0.0098006	-4.14191	-4.21792
0.9034			-1.56022	-0.0411912	-4.17284	-4.25205
0.9073			-1.59218	-0.0731688	-4.2045	-4.28695
0.9112			-1.62474	-0.105745	-4.23693	-4.32261
0.9151			-1.65789	-0.138928	-4.27013	-4.35907
0.919			-1.69165	-0.172727	-4.30413	-4.39634
0.9229			-1.72603	-0.207153	-4.33895	-4.43444
0.9268			-1.76104	-0.242215	-4.3746	-4.47338
0.9307			-1.79668	-0.277923	-4.41111	-4.51317
0.9346			-1.83297	-0.314285	-4.44848	-4.55384
0.9385			-1.86992	-0.351312	-4.48674	-4.59541
0.9424			-1.90753	-0.389013	-4.5259	-4.63788
0.9463			-1.94582	-0.427398	-4.56599	-4.68128
0.9502			-1.98479	-0.466475	-4.60701	-4.72562
0.9541			-2.02445	-0.506255	-4.64898	-4.77091
0.958			-2.06482	-0.546746	-4.69192	-4.81718
0.9619			-2.10589	-0.587958	-4.73584	-4.86444
0.9658			-2.14769	-0.629899	-4.78076	-4.9127
0.9697			-2.19022	-0.672578	-4.8267	-4.96199
0.9736			-2.23348	-0.716005	-4.87366	-5.01231
0.9775			-2.2775	-0.760189	-4.92167	-5.06369
0.9814			-2.32226	-0.805137	-4.97073	-5.11613
0.9853			-2.3678	-0.850857	-5.02087	-5.16965
0.9892			-2.4141	-0.89736	-5.07209	-5.22427
0.9931			-2.46119	-0.944651	-5.1244	-5.28
0.997			-2.50906	-0.99274	-5.17782	-5.33686
1.0009			-2.55773	-1.04163	-5.23236	-5.39486
1.0048			-2.6072	-1.09134	-5.28804	-5.45401
1.0087			-2.65749	-1.14186	-5.34485	-5.51432
1.0126			-2.70859	-1.19321	-5.40282	-5.57582
1.0165			-2.76052	-1.24539	-5.46194	-5.63852
1.0204			-2.81328	-1.29842	-5.52224	-5.70241
1.0243			-2.86689	-1.35228	-5.58372	-5.76753
1.0282			-2.92133	-1.407	-5.64638	-5.83387
1.0321			-2.97662	-1.46257	-5.71024	-5.90146
1.036			-3.03277	-1.51899	-5.77529	-5.9703
1.0399			-3.08978	-1.57629	-5.84155	-6.0404
1.0438			-3.14765	-1.63445	-5.90902	-6.11177
1.0477			-3.20639	-1.69347	-5.97771	-6.18442
1.0516			-3.266	-1.75338	-6.0476	-6.25836
1.0555			-3.32648	-1.81415	-6.11872	-6.3336
1.0594			-3.38783	-1.8758	-6.19106	-6.41014
1.0633			-3.45007	-1.93833	-6.26462	-6.48799
1.0672			-3.51318	-2.00173	-6.33939	-6.56715
1.0711			-3.57717	-2.06601	-6.41538	-6.64764
1.075			-3.64203	-2.13116	-6.49257	-6.72944
1.0789			-3.70777	-2.19717	-6.57098	-6.81257
1.0828			-3.77438	-2.26406	-6.65058	-6.89703
1.0867			-3.84186	-2.3318	-6.73137	-6.98281
1.0906			-3.91021	-2.4004	-6.81334	-7.06992
1.0945			-3.97941	-2.46985	-6.89648	-7.15834
1.0984			-4.04946	-2.54014	-6.98077	-7.24808
1.1023			-4.12036	-2.61126	-7.06619	-7.33913
1.1062			-4.1921	-2.6832	-7.15274	-7.43147
1.1101			-4.26466	-2.75594	-7.24039	-7.5251
1.114			-4.33803	-2.82948	-7.32911	-7.62001
1.1179			-4.4122	-2.90379	-7.41888	-7.71618
1.1218			-4.48715	-2.97886	-7.50968	-7.81359
1.1257			-4.56287	-3.05468	-7.60147	-7.91223
1.1296			-4.63934	-3.13121	-7.69421	-8.01206
1.1335			-4.71654	-3.20844	-7.78787	-8.11306
1.1374			-4.79444	-3.28635	-7.88242	-8.2152
1.1413			-4.87303	-3.36489	-7.9778	-8.31844
1.1452			-4.95226	-3.44406	-8.07396	-8.42276
1.1491			-5.03213	-3.5238	-8.17086	-8.5281
1.153			-5.11258	-3.60409	-8.26844	-8.63442
1.1569			-5.1936	-3.6849	-8.36664	-8.74167
1.1608			-5.27513	-3.76617	-8.46539	-8.8498
1.1647			-5.35715	-3.84787	-8.56462	-8.95873
1.1686			-5.43961	-3.92995	-8.66426	-9.0684
1.1725			-5.52247	-4.01236	-8.76423	-9.17875
1.1764			-5.60567	-4.09505	-8.86444	-9.28968
1.1803			-5.68917	-4.17797	-8.9648	-9.40112
1.1842			-5.7729	-4.26105	-9.06521	-9.51297
1.1881			-5.85682	-4.34424	-9.16558	-9.62512
1.192			-5.94085	-4.42746	-9.26579	-9.73747
1.1959			-6.02494	-4.51064	-9.36574	-9.84991
1.1998			-6.10901	-4.59372	-9.46529	-9.9623
1.2037			-6.19299	-4.67661	-9.56433	-10.0745
1.2076			-6.2768	-4.75924	-9.66272	-10.1864
1.2115			-6.36036	-4.84151	-9.76032	-10.2978
1.2154			-6.44359	-4.92335	-9.857	-10.4086
1.2193			-6.5264	-5.00465	-9.95261	-10.5186
1.2232			-6.60869	-5.08532	-10.047	-10.6277
1.2271			-6.69038	-5.16527	-10.14	-10.7355
1.231			-6.77135	-5.24439	-10.2314	-10.8421
1.2349			-6.85152	-5.32257	-10.3211	-10.947
1.2388			-6.93076	-5.3997	-10.409	-11.0502
1.2427			-7.00898	-5.47568	-10.4948	-11.1514
1.2466			-7.08605	-5.55039	-10.5784	-11.2504
1.2505			-7.16187	-5.62371	-10.6595	-11.347
1.2544			-7.23632	-5.69553	-10.7381	-11.4409
1.2583			-7.30929	-5.76573	-10.814	-11.5319
1.2622			-7.38064	-5.83419	-10.887	-11.6198
1.2661			-7.45026	-5.90079	-10.9569	-11.7043
1.27			-7.51804	-5.96542	-11.0236	-11.7853
1.2739			-7.58384	-6.02794	-11.0869	-11.8624
1.2778			-7.64756	-6.08826	-11.1467	-11.9355
1.2817			-7.70907	-6.14626	-11.2028	-12.0044
1.2856			-7.76826	-6.20182	-11.2552	-12.0688
1.2895			-7.82502	-6.25485	-11.3037	-12.1286
1.2934			-7.87925	-6.30524	-11.3482	-12.1837
1.2973			-7.93083	-6.35289	-11.3887	-12.2338
1.3012			-7.97967	-6.39773	-11.425	-12.2788
1.3051			-8.02568	-6.43966	-11.4572	-12.3187
1.309			-8.06877	-6.47861	-11.4851	-12.3533
1.3129			-8.10888	-6.51452	-11.5088	-12.3826
1.3168			-8.14592	-6.54733	-11.5282	-12.4065
1.3207			-8.17985	-6.57699	-11.5434	-12.4251
1.3246			-8.2106	-6.60346	-11.5544	-12.4383
1.3285			-8.23815	-6.62672	-11.5613	-12.4462
1.3324			-8.26246	-6.64675	-11.564	-12.4488
1.3363			-8.2835	-6.66354	-11.5627	-12.4463
1.3402			-8.30129	-6.6771	-11.5575	-12.4387
1.3441			-8.3158	-6.68744	-11.5485	-12.4261
1.348			-8.32707	-6.69459	-11.5358	-12.4088
1.3519			-8.33512	-6.69859	-11.5194	-12.3869
1.3558			-8.33997	-6.69947	-11.4997	-12.3605
1.3597			-8.34168	-6.69731	-11.4766	-12.3299
1.3636			-8.3403	-6.69215	-11.4503	-12.2953
1.3675			-8.33589	-6.68409	-11.4211	-12.2569
1.3714			-8.32854	-6.67319	-11.3891	-12.2149
1.3753			-8.31832	-6.65956	-11.3544	-12.1695
1.3792			-8.30533	-6.64328	-11.3172	-12.1211
1.3831			-8.28965	-6.62447	-11.2776	-12.0697
1.387			-8.27141	-6.60323	-11.236	-12.0157
1.3909			-8.2507	-6.57967	-11.1923	-11.9593
1.3948			-8.22764	-6.55391	-11.1468	-11.9006
1.3987			-8.20235	-6.52608	-11.0997	-11.8401
1.4026			-8.17496	-6.49629	-11.051	-11.7777
1.4065			-8.14558	-6.46468	-11.0011	-11.7138
1.4104			-8.11435	-6.43136	-10.9499	-11.6486
1.4143			-8.08138	-6.39647	-10.8977	-11.5822
1.4182			-8.04682	-6.36014	-10.8446	-11.5149
1.4221			-8.01079	-6.32248	-10.7908	-11.4468
1.426			-7.97342	-6.28363	-10.7363	-11.3781
1.4299			-7.93484	-6.2437	-10.6813	-11.309
1.4338			-7.89516	-6.20283	-10.626	-11.2396
1.4377			-7.85452	-6.16112	-10.5704	-11.17
1.4416			-7.81304	-6.11871	-10.5146	-11.1004
1.4455			-7.77083	-6.07569	-10.4588	-11.0309
1.4494			-7.72801	-6.03219	-10.403	-10.9617
1.4533			-7.6847	-5.9883	-10.3474	-10.8928
1.4572			-7.641	-5.94414	-10.292	-10.8244
1.4611			-7.59702	-5.8998	-10.2368	-10.7565
1.465			-7.55286	-5.85539	-10.1821	-10.6892
1.4689			-7.50862	-5.81099	-10.1278	-10.6226
1.4728			-7.46439	-5.76669	-10.074	-10.5569
1.4767			-7.42027	-5.72259	-10.0208	-10.492
1.4806			-7.37635	-5.67876	-9.96826	-10.428
1.4845			-7.3327	-5.63528	-9.91638	-10.365
1.4884			-7.28941	-5.59224	-9.86523	-10.303
1.4923			-7.24656	-5.54969	-9.81486	-10.2422
1.4962			-7.20421	-5.5077	-9.76531	-10.1824
1.5001			-7.16244	-5.46636	-9.71661	-10.1239
1.504			-7.12131	-5.4257	-9.66882	-10.0665
1.5079			-7.08089	-5.3858	-9.62194	-10.0103
1.5118			-7.04123	-5.34671	-9.57603	-9.95548
1.5157			-7.00239	-5.30848	-9.53109	-9.90191
1.5196			-6.96443	-5.27116	-9.48716	-9.84966
1.5235			-6.92739	-5.2348	-9.44426	-9.79874
1.5274			-6.89133	-5.19944	-9.4024	-9.74917
1.5313			-6.85629	-5.16513	-9.36161	-9.70098
1.5352			-6.82231	-5.13191	-9.3219	-9.65417
1.5391			-6.78943	-5.09981	-9.28328	-9.60876
1.543			-6.75769	-5.06887	-9.24577	-9.56476
1.5469			-6.72713	-5.03912	-9.20937	-9.52217
1.5508			-6.69779	-5.0106	-9.1741	-9.48099
1.5547			-6.66968	-4.98334	-9.13996	-9.44125
1.5586			-6.64286	-4.95735	-9.10696	-9.40293
1.5625			-6.61733	-4.93268	-9.0751	-9.36604
1.5664			-6.59314	-4.90934	-9.0444	-9.33058
1.5703			-6.57031	-4.88736	-9.01484	-9.29655
1.5742			-6.54885	-4.86677	-8.98644	-9.26396
1.5781			-6.5288	-4.84757	-8.9592	-9.23279
1.582			-6.51018	-4.8298	-8.93311	-9.20305
1.5859			-6.493	-4.81348	-8.90818	-9.17474
1.5898			-6.4773	-4.79861	-8.8844	-9.14784
1.5937			-6.46307	-4.78522	-8.86177	-9.12235
1.5976			-6.45035	-4.77333	-8.8403	-9.09828
1.6015			-6.43915	-4.76294	-8.81997	-9.0756
1.6054			-6.42949	-4.75408	-8.80079	-9.05433
1.6093			-6.42137	-4.74676	-8.78276	-9.03444
1.6132			-6.41483	-4.74099	-8.76586	-9.01594
1.6171			-6.40986	-4.73678	-8.75009	-8.99881
1.621			-6.40648	-4.73415	-8.73545	-8.98304
1.6249			-6.40471	-4.73311	-8.72194	-8.96864
1.6288			-6.40456	-4.73366	-8.70954	-8.95558
1.6327			-6.40603	-4.73583	-8.69826	-8.94387
1.6366			-6.40915	-4.73961	-8.68809	-8.93348
1.6405			-6.41392	-4.74503	-8.67901	-8.92442
1.6444			-6.42035	-4.75208	-8.67104	-8.91668
1.6483			-6.42845	-4.76079	-8.66415	-8.91023
1.6522			-6.43823	-4.77115	-8.65834	-8.90508
1.6561			-6.44971	-4.78318	-8.65361	-8.90121
1.66			-6.46289	-4.79689	-8.64994	-8.89861
1.6639			-6.47778	-4.81227	-8.64734	-8.89728
1.6678			-6.49439	-4.82935	-8.6458	-8.89719
1.6717			-6.51273	-4.84814	-8.6453	-8.89835
1.6756			-6.53281	-4.86863	-8.64585	-8.90074
1.6795			-6.55464	-4.89083	-8.64743	-8.90434
1.6834			-6.57822	-4.91476	-8.65003	-8.90915
1.6873			-6.60357	-4.94042	-8.65366	-8.91517
1.6912			-6.63069	-4.96782	-8.6583	-8.92236
1.6951			-6.6596	-4.99696	-8.66394	-8.93073
1.699			-6.69029	-5.02786	-8.67059	-8.94026
1.7029			-6.72279	-5.06052	-8.67822	-8.95095
1.7068			-6.75709	-5.09494	-8.68684	-8.96277
1.7107			-6.7932	-5.13114	-8.69644	-8.97572
1.7146			-6.83114	-5.16912	-8.70701	-8.98979
1.7185			-6.87092	-5.2089	-8.71854	-9.00496
1.7224			-6.91253	-5.25047	-8.73103	-9.02123
1.7263			-6.956	-5.29384	-8.74446	-9.03858
1.7302			-7.00132	-5.33902	-8.75884	-9.057
1.7341			-7.04852	-5.38602	-8.77416	-9.07647
1.738			-7.09758	-5.43484	-8.7904	-9.09699
1.7419			-7.14853	-5.4855	-8.80756	-9.11854
1.7458			-7.20138	-5.53799	-8.82564	-9.14112
1.7497			-7.25613	-5.59233	-8.84463	-9.1647
1.7536			-7.31278	-5.64851	-8.86452	-9.18928
1.7575			-7.37136	-5.70656	-8.88531	-9.21485
1.7614			-7.43186	-5.76647	-8.90698	-9.24138
1.7653			-7.4943	-5.82824	-8.92954	-9.26888
1.7692			-7.55869	-5.89189	-8.95297	-9.29733
1.7731			-7.62502	-5.95742	-8.97728	-9.32671
1.777			-7.69332	-6.02484	-9.00244	-9.35701
1.7809			-7.76358	-6.09415	-9.02847	-9.38822
1.7848			-7.83582	-6.16535	-9.05534	-9.42034
1.7887			-7.91005	-6.23846	-9.08306	-9.45333
1.7926			-7.98627	-6.31346	-9.11162	-9.4872
1.7965			-8.06448	-6.39038	-9.14102	-9.52193
1.8004			-8.1447	-6.4692	-9.17124	-9.55751
1.8043			-8.22693	-6.54994	-9.20229	-9.59392
1.8082			-8.31118	-6.63259	-9.23415	-9.63116
1.8121			-8.39745	-6.71715	-9.26682	-9.6692
1.816			-8.48575	-6.80363	-9.3003	-9.70805
1.8199			-8.57608	-6.89201	-9.33457	-9.74767
1.8238			-8.66844	-6.98231	-9.36965	-9.78807
1.8277			-8.76283	-7.07452	-9.40551	-9.82923
1.8316			-8.85927	-7.16863	-9.44216	-9.87114
1.8355			-8.95774	-7.26464	-9.47958	-9.91378
1.8394			-9.05824	-7.36253	-9.51778	-9.95714
1.8433			-9.16078	-7.46231	-9.55675	-10.0012
1.8472			-9.26535	-7.56395	-9.59648	-10.046
1.8511			-9.37194	-7.66745	-9.63697	-10.0914
1.855			-9.48054	-7.77279	-9.67822	-10.1376
1.8589			-9.59116	-7.87995	-9.72021	-10.1844
1.8628			-9.70376	-7.98891	-9.76296	-10.2318
1.8667			-9.81834	-8.09964	-9.80644	-10.2799
1.8706			-9.93488	-8.21213	-9.85065	-10.3286
1.8745			-10.0534	-8.32633	-9.8956	-10.3779
1.8784			-10.1737	-8.44222	-9.94127	-10.4278
1.8823			-10.296	-8.55976	-9.98767	-10.4783
1.8862			-10.4202	-8.6789	-10.0348	-10.5294
1.8901			-10.5461	-8.79959	-10.0826	-10.581
1.894			-10.6738	-8.92179	-10.1312	-10.6332
1.8979			-10.8033	-9.04543	-10.1804	-10.686
1.9018			-10.9344	-9.17045	-10.2303	-10.7392
1.9057			-11.0672	-9.29678	-10.281	-10.793
1.9096			-11.2015	-9.42434	-10.3323	-10.8474
1.9135			-11.3372	-9.55305	-10.3843	-10.9022
1.9174			-11.4744	-9.6828	-10.4371	-10.9575
1.9213			-11.6129	-9.81351	-10.4905	-11.0133
1.9252			-11.7525	-9.94505	-10.5445	-11.0696
1.9291			-11.8933	-10.0773	-10.5993	-11.1263
1.933			-12.035	-10.2102	-10.6547	-11.1836
1.9369			-12.1776	-10.3435	-10.7108	-11.2412
1.9408			-12.3209	-10.4771	-10.7675	-11.2993
1.9447			-12.4648	-10.6108	-10.8249	-11.3578
1.9486			-12.609	-10.7445	-10.883	-11.4168
1.9525			-12.7534	-10.8779	-10.9417	-11.4762
1.9564			-12.8978	-11.011	-11.0011	-11.536
1.9603			-13.0419	-11.1434	-11.0612	-11.5962
1.9642			-13.1857	-11.2749	-11.1218	-11.6568
1.9681			-13.3287	-11.4054	-11.1831	-11.7178
1.972			-13.4709	-11.5345	-11.2451	-11.7792
1.9759			-13.6118	-11.6621	-11.3077	-11.8409
1.9798			-13.7512	-11.7878	-11.3709	-11.9031
1.9837			-13.8888	-11.9113	-11.4348	-11.9657
1.9876			-14.0243	-12.0325	-11.4993	-12.0286
1.9915			-14.1573	-12.1509	-11.5644	-12.0919
1.9954			-14.2876	-12.2664	-11.6302	-12.1555
1.9993			-14.4148	-12.3786	-11.6966	-12.2196
2.0032			-14.5385	-12.4871	-11.7636	-12.284
2.0071			-14.6584	-12.5919	-11.8312	-12.3488
2.011			-14.7741	-12.6924	-11.8995	-12.4139
2.0149			-14.8853	-12.7886	-11.9683	-12.4795
2.0188			-14.9917	-12.88	-12.0378	-12.5454
2.0227			-15.0929	-12.9665	-12.1079	-12.6117
2.0266			-15.1885	-13.0478	-12.1787	-12.6783
2.0305			-15.2785	-13.1237	-12.25	-12.7453
2.0344			-15.3623	-13.194	-12.322	-12.8128
2.0383			-15.4399	-13.2586	-12.3946	-12.8806
2.0422			-15.5111	-13.3173	-12.4678	-12.9488
2.0461			-15.5755	-13.37	-12.5416	-13.0174
2.05			-15.6332	-13.4168	-12.6161	-13.0864
2.0539			-15.684	-13.4574	-12.6911	-13.1558
2.0578			-15.7279	-13.492	-12.7668	-13.2256
2.0617			-15.765	-13.5206	-12.8432	-13.2959
2.0656			-15.7951	-13.5432	-12.9201	-13.3666
2.0695			-15.8185	-13.56	-12.9977	-13.4377
2.0734			-15.8352	-13.5711	-13.0759	-13.5093
2.0773			-15.8455	-13.5767	-13.1547	-13.5814
2.0812			-15.8495	-13.5769	-13.2342	-13.6539
2.0851			-15.8475	-13.572	-13.3144	-13.7269
2.089			-15.8397	-13.5623	-13.3952	-13.8004
2.0929			-15.8265	-13.5479	-13.4766	-13.8744
2.0968			-15.8081	-13.5291	-13.5587	-13.9489
2.1007			-15.7849	-13.5063	-13.6415	-14.024
2.1046			-15.7572	-13.4797	-13.7249	-14.0996
2.1085			-15.7255	-13.4497	-13.809	-14.1758
2.1124			-15.6899	-13.4164	-13.8938	-14.2525
2.1163			-15.651	-13.3803	-13.9793	-14.3298
2.1202			-15.609	-13.3416	-14.0655	-14.4078
2.1241			-15.5643	-13.3006	-14.1525	-14.4863
2.128			-15.5173	-13.2576	-14.2401	-14.5656
2.1319			-15.4682	-13.2129	-14.3285	-14.6454
2.1358			-15.4174	-13.1668	-14.4176	-14.7259
2.1397			-15.3653	-13.1194	-14.5075	-14.8072
2.1436			-15.312	-13.0711	-14.5981	-14.8891
2.1475			-15.258	-13.0221	-14.6895	-14.9718
2.1514			-15.2034	-12.9726	-14.7817	-15.0552
2.1553			-15.1485	-12.9228	-14.8748	-15.1394
2.1592			-15.0935	-12.873	-14.9686	-15.2243
2.1631			-15.0387	-12.8233	-15.0633	-15.3101
2.167			-14.9843	-12.7739	-15.1589	-15.3967
2.1709			-14.9304	-12.725	-15.2553	-15.4842
2.1748			-14.8772	-12.6767	-15.3526	-15.5725
2.1787			-14.825	-12.6292	-15.4509	-15.6617
2.1826			-14.7738	-12.5826	-15.5501	-15.7518
2.1865			-14.7238	-12.537	-15.6502	-15.8429
2.1904			-14.6751	-12.4926	-15.7514	-15.9349
2.1943			-14.6278	-12.4495	-15.8535	-16.0279
2.1982			-14.5822	-12.4076	-15.9567	-16.1219
2.2021			-14.5381	-12.3673	-16.0609	-16.2169
2.206			-14.4958	-12.3285	-16.1662	-16.313
2.2099			-14.4553	-12.2912	-16.2726	-16.4101
2.2138			-14.4168	-12.2557	-16.3802	-16.5083
2.2177			-14.3802	-12.2219	-16.489	-16.6077
2.2216			-14.3456	-12.1899	-16.5989	-16.7082
2.2255			-14.3131	-12.1598	-16.7101	-16.8098
2.2294			-14.2828	-12.1315	-16.8226	-16.9126
2.2333			-14.2546	-12.1053	-16.9364	-17.0167
2.2372			-14.2287	-12.081	-17.0515	-17.122
2.2411			-14.2051	-12.0587	-17.168	-17.2285
2.245			-14.1838	-12.0385	-17.286	-17.3364
2.2489			-14.1648	-12.0205	-17.4054	-17.4455
2.2528			-14.1482	-12.0045	-17.5264	-17.556
2.2567			-14.134	-11.9907	-17.6489	-17.6678
2.2606			-14.1222	-11.9791	-17.773	-17.781
2.2645			-14.1129	-11.9696	-17.8988	-17.8956
2.2684			-14.106	-11.9624	-18.0264	-18.0116
2.2723			-14.1016	-11.9575	-18.1557	-18.1291
2.2762			-14.0997	-11.9548	-18.2868	-18.248
2.2801			-14.1004	-11.9543	-18.4198	-18.3685
2.284			-14.1035	-11.9561	-18.5548	-18.4904
2.2879			-14.1093	-11.9603	-18.6918	-18.614
2.2918			-14.1176	-11.9667	-18.8309	-18.739
2.2957			-14.1284	-11.9755	-18.9721	-18.8657
2.2996			-14.1419	-11.9866	-19.1156	-18.9939
2.3035			-14.158	-12	-19.2614	-19.1238
2.3074			-14.1767	-12.0158	-19.4095	-19.2553
2.3113			-14.198	-12.0339	-19.5602	-19.3885
2.3152			-14.2219	-12.0545	-19.7134	-19.5234
2.3191			-14.2485	-12.0774	-19.8692	-19.6599
2.323			-14.2778	-12.1027	-20.0279	-19.7982
2.3269			-14.3098	-12.1304	-20.1893	-19.9382
2.3308			-14.3444	-12.1604	-20.3537	-20.0799
2.3347			-14.3818	-12.193	-20.5212	-20.2234
2.3386			-14.4218	-12.2279	-20.6919	-20.3687
2.3425			-14.4647	-12.2653	-20.8659	-20.5157
2.3464			-14.5102	-12.3051	-21.0434	-20.6645
2.3503			-14.5586	-12.3474	-21.2244	-20.8151
2.3542			-14.6097	-12.3921	-21.4092	-20.9675
2.3581			-14.6636	-12.4393	-21.5979	-21.1217
2.362			-14.7203	-12.489	-21.7906	-21.2777
2.3659			-14.7799	-12.5412	-21.9875	-21.4354
2.3698			-14.8424	-12.5959	-22.1889	-21.5949
2.3737			-14.9077	-12.6532	-22.3948	-21.7562
2.3776			-14.976	-12.7129	-22.6056	-21.9192
2.3815			-15.0472	-12.7753	-22.8215	-22.0839
2.3854			-15.1214	-12.8402	-23.0426	-22.2503
2.3893			-15.1985	-12.9077	-23.2693	-22.4184
2.3932			-15.2787	-12.9778	-23.5018	-22.5881
2.3971			-15.362	-13.0505	-23.7404	-22.7594
2.401			-15.4483	-13.1258	-23.9855	-22.9322
2.4049			-15.5378	-13.2038	-24.2373	-23.1064
2.4088			-15.6304	-13.2845	-24.4963	-23.2821
2.4127			-15.7263	-13.368	-24.7629	-23.4591
2.4166			-15.8254	-13.4541	-25.0376	-23.6373
2.4205			-15.9277	-13.543	-25.3207	-23.8167
2.4244			-16.0335	-13.6347	-25.6129	-23.997
2.4283			-16.1426	-13.7292	-25.9147	-24.1783
2.4322			-16.2552	-13.8265	-26.2267	-24.3604
2.4361			-16.3713	-13.9267	-26.5497	-24.543
2.44			-16.4909	-14.0299	-26.8844	-24.7262
2.4439			-16.6142	-14.136	-27.2318	-24.9096
2.4478			-16.7413	-14.245	-27.5927	-25.093
2.4517			-16.872	-14.3571	-27.9683	-25.2763
2.4556			-17.0067	-14.4723	-28.3598	-25.4593
2.4595			-17.1452	-14.5905	-28.7685	-25.6416
2.4634			-17.2878	-14.712	-29.1961	-25.8229
2.4673			-17.4346	-14.8366	-29.6443	-26.0031
2.4712			-17.5855	-14.9645	-30.1151	-26.1816
2.4751			-17.7408	-15.0957	-30.611	-26.3583
2.479			-17.9005	-15.2303	-31.1346	-26.5328
2.4829			-18.0647	-15.3684	-31.6892	-26.7045
2.4868			-18.2337	-15.51	-32.2785	-26.8732
2.4907			-18.4074	-15.6551	-32.907	-27.0384
2.4946			-18.5861	-15.8039	-33.5799	-27.1996
2.4985			-18.77	-15.9565	-34.3036	-27.3564
2.5024			-18.9591	-16.1129	-35.0857	-27.5083
2.5063			-19.1537	-16.2732	-35.9354	-27.6548
2.5102			-19.3539	-16.4375	-36.8636	-27.7955
2.5141			-19.56	-16.6059	-37.883	-27.9297
2.518			-19.7722	-16.7786	-39.0077	-28.057
2.5219			-19.9906	-16.9556	-40.2501	-28.177
2.5258			-20.2156	-17.1371	-41.6139	-28.2892
2.5297			-20.4474	-17.3232	-43.0721	-28.3931
2.5336			-20.6864	-17.514	-44.5167	-28.4883
2.5375			-20.9327	-17.7096	-45.6762	-28.5744
2.5414			-21.1867	-17.9104	-46.1268	-28.6512
2.5453			-21.4488	-18.1163	-45.6397	-28.7182
2.5492			-21.7194	-18.3276	-44.4732	-28.7754
2.5531			-21.9989	-18.5445	-43.0476	-28.8224
2.557			-22.2876	-18.7672	-41.6203	-28.8592
2.5609			-22.5861	-18.9958	-40.291	-28.8856
2.5648			-22.8949	-19.2307	-39.0832	-28.9017
2.5687			-23.2144	-19.4721	-37.9922	-28.9076
2.5726			-23.5452	-19.7201	-37.0051	-28.9032
2.5765			-23.888	-19.9752	-36.108	-28.8889
2.5804			-24.2432	-20.2375	-35.2881	-28.8647
2.5843			-24.6116	-20.5075	-34.5347	-28.8309
2.5882			-24.9937	-20.7853	-33.8386	-28.7877
2.5921			-25.3902	-21.0714	-33.1924	-28.7356
2.596			-25.8016	-21.366	-32.5896	-28.6747
2.5999			-26.2284	-21.6696	-32.0251	-28.6056
2.6038			-26.671	-21.9825	-31.4943	-28.5284
2.6077			-27.1294	-22.3051	-30.9936	-28.4436
2.6116			-27.6036	-22.6378	-30.5197	-28.3516
2.6155			-28.0926	-22.9808	-30.07	-28.2527
2.6194			-28.595	-23.3345	-29.6419	-28.1473
2.6233			-29.1082	-23.6992	-29.2336	-28.0358
2.6272			-29.6281	-24.075	-28.843	-27.9184
2.6311			-30.1485	-24.4621	-28.4688	-27.7956
2.635			-30.6607	-24.8602	-28.1094	-27.6676
2.6389			-31.1524	-25.269	-27.7637	-27.5348
2.6428			-31.608	-25.6878	-27.4304	-27.3974
2.6467			-32.0082	-26.1154	-27.1088	-27.2557
2.6506			-32.3315	-26.55	-26.7977	-27.1101
2.6545			-32.5568	-26.989	-26.4966	-26.9606
2.6584			-32.6671	-27.4287	-26.2045	-26.8077
2.6623			-32.6532	-27.8639	-25.9209	-26.6514
2.6662			-32.516	-28.2881	-25.6451	-26.492
2.6701			-32.2664	-28.6926	-25.3767	-26.3298
2.674			-31.9226	-29.0672	-25.1151	-26.1648
2.6779			-31.506	-29.3997	-24.8598	-25.9973
2.6818			-31.0377	-29.6769	-24.6105	-25.8274
2.6857			-30.5363	-29.8859	-24.3667	-25.6553
2.6896			-30.0168	-30.0154	-24.1282	-25.4811
2.6935			-29.4907	-30.0576	-23.8944	-25.3051
2.6974			-28.9661	-30.0096	-23.6653	-25.1273
2.7013			-28.4487	-29.8739	-23.4404	-24.9479
2.7052			-27.9424	-29.6579	-23.2196	-24.767
2.7091			-27.4493	-29.3728	-23.0025	-24.5847
2.713			-26.9709	-29.0315	-22.789	-24.4012
2.7169			-26.5076	-28.6471	-22.5788	-24.2166
2.7208			-26.0597	-28.2318	-22.3718	-24.031
2.7247			-25.6269	-27.796	-22.1678	-23.8446
2.7286			-25.2088	-27.3485	-21.9666	-23.6573
2.7325			-24.8049	-26.8959	-21.7681	-23.4694
2.7364			-24.4146	-26.4435	-21.5721	-23.281
2.7403			-24.0371	-25.9948	-21.3785	-23.0921
2.7442			-23.6719	-25.5528	-21.1872	-22.9028
2.7481			-23.3184	-25.1191	-20.9981	-22.7133
2.752			-22.9758	-24.695	-20.811	-22.5236
2.7559			-22.6436	-24.2812	-20.6259	-22.3339
2.7598			-22.3212	-23.878	-20.4426	-22.1441
2.7637			-22.0082	-23.4857	-20.2612	-21.9545
2.7676			-21.7039	-23.104	-20.0815	-21.765
2.7715			-21.4079	-22.7328	-19.9035	-21.5759
2.7754			-21.1197	-22.3719	-19.7271	-21.387
2.7793			-20.839	-22.0209	-19.5522	-21.1986
2.7832			-20.5653	-21.6795	-19.3789	-21.0107
2.7871			-20.2983	-21.3472	-19.207	-20.8233
2.791			-20.0376	-21.0237	-19.0365	-20.6365
2.7949			-19.783	-20.7087	-18.8674	-20.4504
2.7988			-19.5341	-20.4016	-18.6996	-20.2651
2.8027			-19.2906	-20.1022	-18.5331	-20.0806
2.8066			-19.0523	-19.8102	-18.368	-19.8969
2.8105			-18.819	-19.5251	-18.2041	-19.7141
2.8144			-18.5904	-19.2468	-18.0414	-19.5323
2.8183			-18.3664	-18.9748	-17.88	-19.3514
2.8222			-18.1466	-18.7088	-17.7198	-19.1717
2.8261			-17.9311	-18.4488	-17.5608	-18.993
2.83			-17.7194	-18.1942	-17.403	-18.8154
2.8339			-17.5117	-17.945	-17.2464	-18.639
2.8378			-17.3075	-17.701	-17.0909	-18.4637
2.8417			-17.1069	-17.4618	-16.9367	-18.2897
2.8456			-16.9097	-17.2273	-16.7836	-18.117
2.8495			-16.7158	-16.9973	-16.6316	-17.9455
2.8534			-16.525	-16.7717	-16.4808	-17.7754
2.8573			-16.3373	-16.5503	-16.3312	-17.6065
2.8612			-16.1525	-16.3328	-16.1828	-17.4391
2.8651			-15.9706	-16.1193	-16.0355	-17.273
2.869			-15.7915	-15.9095	-15.8894	-17.1082
2.8729			-15.615	-15.7033	-15.7445	-16.9449
2.8768			-15.4412	-15.5006	-15.6008	-16.7831
2.8807			-15.2698	-15.3013	-15.4582	-16.6226
2.8846			-15.101	-15.1053	-15.3168	-16.4636
2.8885			-14.9345	-14.9124	-15.1766	-16.3061
2.8924			-14.7704	-14.7226	-15.0376	-16.1501
2.8963			-14.6085	-14.5358	-14.8998	-15.9955
2.9002			-14.4489	-14.352	-14.7632	-15.8424
2.9041			-14.2914	-14.1709	-14.6278	-15.6908
2.908			-14.1361	-13.9926	-14.4936	-15.5407
2.9119			-13.9828	-13.817	-14.3607	-15.3922
2.9158			-13.8316	-13.644	-14.2289	-15.2451
2.9197			-13.6824	-13.4735	-14.0984	-15.0996
2.9236			-13.5351	-13.3056	-13.9692	-14.9555
2.9275			-13.3897	-13.14	-13.8411	-14.813
2.9314			-13.2462	-12.9769	-13.7143	-14.672
2.9353			-13.1046	-12.8161	-13.5888	-14.5325
2.9392			-12.9648	-12.6575	-13.4645	-14.3945
2.9431			-12.8267	-12.5012	-13.3414	-14.2581
2.947			-12.6905	-12.3471	-13.2197	-14.1231
2.9509			-12.5559	-12.1951	-13.0991	-13.9897
2.9548			-12.4231	-12.0453	-12.9799	-13.8577
2.9587			-12.2919	-11.8975	-12.8619	-13.7273
2.9626			-12.1624	-11.7517	-12.7452	-13.5984
2.9665			-12.0345	-11.6079	-12.6297	-13.471
2.9704			-11.9082	-11.4661	-12.5156	-13.345
2.9743			-11.7836	-11.3262	-12.4027	-13.2206
2.9782			-11.6605	-11.1882	-12.291	-13.0976
2.9821			-11.5389	-11.0521	-12.1807	-12.9762
2.986			-11.4189	-10.9179	-12.0716	-12.8561
2.9899			-11.3004	-10.7854	-11.9638	-12.7376
2.9938			-11.1833	-10.6547	-11.8573	-12.6205
2.9977			-11.0678	-10.5258	-11.7521	-12.5049
3.0016			-10.9537	-10.3986	-11.6481	-12.3907
3.0055			-10.8411	-10.2731	-11.5455	-12.2779
3.0094			-10.7299	-10.1493	-11.4441	-12.1666
3.0133			-10.6201	-10.0272	-11.3439	-12.0567
3.0172			-10.5117	-9.90669	-11.2451	-11.9482
3.0211			-10.4047	-9.78782	-11.1475	-11.8411
3.025			-10.2991	-9.67054	-11.0512	-11.7354
3.0289			-10.1948	-9.55485	-10.9561	-11.6311
3.0328			-10.0919	-9.44071	-10.8623	-11.5282
3.0367			-9.99032	-9.32811	-10.7698	-11.4267
3.0406			-9.89004	-9.21703	-10.6785	-11.3265
3.0445			-9.79107	-9.10745	-10.5884	-11.2277
3.0484			-9.6934	-8.99936	-10.4997	-11.1303
3.0523			-9.597	-8.89273	-10.4121	-11.0342
3.0562			-9.50187	-8.78755	-10.3258	-10.9394
3.0601			-9.40799	-8.68379	-10.2407	-10.8459
3.064			-9.31536	-8.58146	-10.1569	-10.7538
3.0679			-9.22396	-8.48051	-10.0742	-10.663
3.0718			-9.13378	-8.38095	-9.99284	-10.5734
3.0757			-9.0448	-8.28275	-9.91264	-10.4852
3.0796			-8.95702	-8.1859	-9.83364	-10.3982
3.0835			-8.87043	-8.09039	-9.75585	-10.3125
3.0874			-8.785	-7.99619	-9.67924	-10.2281
3.0913			-8.70074	-7.90329	-9.60382	-10.1449
3.0952			-8.61762	-7.81168	-9.52958	-10.0629
3.0991			-8.53564	-7.72134	-9.4565	-9.98223
3.103			-8.45479	-7.63226	-9.38459	-9.90273
3.1069			-8.37505	-7.54442	-9.31384	-9.82445
3.1108			-8.29641	-7.45781	-9.24423	-9.74737
3.1147			-8.21887	-7.37241	-9.17576	-9.67148
3.1186			-8.1424	-7.2882	-9.10842	-9.59677
3.1225			-8.067	-7.20519	-9.04221	-9.52324
3.1264			-7.99266	-7.12334	-8.9771	-9.45087
3.1303			-7.91937	-7.04265	-8.9131	-9.37966
3.1342			-7.84711	-6.9631	-8.8502	-9.30959
3.1381			-7.77587	-6.88469	-8.78838	-9.24065
3.142			-7.70564	-6.80738	-8.72764	-9.17283
3.1459			-7.63642	-6.73118	-8.66796	-9.10613
3.1498			-7.56818	-6.65606	-8.60934	-9.04053
3.1537			-7.50092	-6.58202	-8.55176	-8.97602
3.1576			-7.43463	-6.50905	-8.49522	-8.91259
3.1615			-7.36929	-6.43712	-8.43971	-8.85023
3.1654			-7.3049	-6.36622	-8.38521	-8.78894
3.1693			-7.24143	-6.29634	-8.33171	-8.72869
3.1732			-7.17889	-6.22747	-8.2792	-8.66949
3.1771			-7.11726	-6.1596	-8.22767	-8.61131
3.181			-7.05652	-6.09271	-8.17712	-8.55415
3.1849			-6.99668	-6.02679	-8.12752	-8.498
3.1888			-6.9377	-5.96182	-8.07886	-8.44285
3.1927			-6.87959	-5.8978	-8.03113	-8.38868
3.1966			-6.82234	-5.83471	-7.98433	-8.33548
3.2005			-6.76593	-5.77253	-7.93844	-8.28325
3.2044			-6.71034	-5.71126	-7.89344	-8.23197
3.2083			-6.65557	-5.65089	-7.84932	-8.18163
3.2122			-6.60162	-5.59139	-7.80607	-8.13222
3.2161			-6.54845	-5.53276	-7.76368	-8.08373
3.22			-6.49608	-5.47499	-7.72213	-8.03614
3.2239			-6.44447	-5.41806	-7.68141	-7.98945
3.2278			-6.39363	-5.36196	-7.64151	-7.94364
3.2317			-6.34354	-5.30669	-7.60241	-7.89871
3.2356			-6.2942	-5.25221	-7.5641	-7.85463
3.2395			-6.24558	-5.19854	-7.52657	-7.81141
3.2434			-6.19768	-5.14564	-7.48979	-7.76902
3.2473			-6.15048	-5.09352	-7.45377	-7.72745
3.2512			-6.10398	-5.04216	-7.41847	-7.68669
3.2551			-6.05817	-4.99154	-7.38389	-7.64674
3.259			-6.01304	-4.94166	-7.35002	-7.60757
3.2629			-5.96857	-4.89251	-7.31684	-7.56918
3.2668			-5.92475	-4.84407	-7.28433	-7.53156
3.2707			-5.88157	-4.79633	-7.25248	-7.49468
3.2746			-5.83903	-4.74929	-7.22127	-7.45854
3.2785			-5.79711	-4.70293	-7.1907	-7.42313
3.2824			-5.7558	-4.65723	-7.16074	-7.38844
3.2863			-5.7151	-4.6122	-7.13138	-7.35444
3.2902			-5.67499	-4.56781	-7.10261	-7.32113
3.2941			-5.63545	-4.52406	-7.07441	-7.2885
3.298			-5.5965	-4.48094	-7.04677	-7.25653
3.3019			-5.5581	-4.43843	-7.01967	-7.22522
3.3058			-5.52025	-4.39654	-6.9931	-7.19454
3.3097			-5.48295	-4.35524	-6.96704	-7.16448
3.3136			-5.44619	-4.31452	-6.94148	-7.13504
3.3175			-5.40995	-4.27439	-6.9164	-7.1062
3.3214			-5.37422	-4.23483	-6.89179	-7.07794
3.3253			-5.339	-4.19582	-6.86763	-7.05026
3.3292			-5.30428	-4.15736	-6.84392	-7.02314
3.3331			-5.27005	-4.11945	-6.82064	-6.99657
3.337			-5.2363	-4.08206	-6.79776	-6.97054
3.3409			-5.20303	-4.0452	-6.77529	-6.94503
3.3448			-5.17021	-4.00886	-6.7532	-6.92002
3.3487			-5.13786	-3.97302	-6.73149	-6.89552
3.3526			-5.10596	-3.93767	-6.71013	-6.87151
3.3565			-5.07449	-3.90282	-6.68913	-6.84796
3.3604			-5.04346	-3.86845	-6.66845	-6.82488
3.3643			-5.01286	-3.83456	-6.6481	-6.80225
3.3682			-4.98268	-3.80113	-6.62806	-6.78005
3.3721			-4.95291	-3.76817	-6.60832	-6.75827
3.376			-4.92355	-3.73565	-6.58886	-6.73691
3.3799			-4.89458	-3.70359	-6.56968	-6.71595
3.3838			-4.86602	-3.67196	-6.55077	-6.69538
3.3877			-4.83784	-3.64077	-6.53211	-6.67519
3.3916			-4.81004	-3.61	-6.51369	-6.65536
3.3955			-4.78262	-3.57965	-6.49551	-6.63589
3.3994			-4.75556	-3.54972	-6.47756	-6.61676
3.4033			-4.72888	-3.52019	-6.45982	-6.59796
3.4072			-4.70255	-3.49107	-6.44229	-6.57948
3.4111			-4.67659	-3.46235	-6.42496	-6.56132
3.415			-4.65097	-3.43402	-6.40783	-6.54346
3.4189			-4.6257	-3.40608	-6.39088	-6.52589
3.4228			-4.60077	-3.37852	-6.3741	-6.5086
3.4267			-4.57618	-3.35134	-6.3575	-6.49158
3.4306			-4.55192	-3.32453	-6.34107	-6.47483
3.4345			-4.528	-3.29809	-6.3248	-6.45833
3.4384			-4.5044	-3.27202	-6.30868	-6.44207
3.4423			-4.48113	-3.24631	-6.29272	-6.42606
3.4462			-4.45818	-3.22096	-6.27691	-6.41027
3.4501			-4.43554	-3.19596	-6.26123	-6.3947
3.454			-4.41322	-3.17131	-6.2457	-6.37934
3.4579			-4.39122	-3.14701	-6.23031	-6.36419
3.4618			-4.36952	-3.12306	-6.21506	-6.34924
3.4657			-4.34813	-3.09944	-6.19993	-6.33449
3.4696			-4.32705	-3.07617	-6.18495	-6.31992
3.4735			-4.30627	-3.05323	-6.17009	-6.30553
3.4774			-4.28579	-3.03063	-6.15537	-6.29131
3.4813			-4.26561	-3.00835	-6.14077	-6.27727
3.4852			-4.24574	-2.98641	-6.12631	-6.26338
3.4891			-4.22615	-2.96479	-6.11199	-6.24967
3.493			-4.20687	-2.9435	-6.0978	-6.2361
3.4969			-4.18787	-2.92253	-6.08374	-6.22269
3.5008			-4.16918	-2.90188	-6.06982	-6.20943
3.5047			-4.15077	-2.88155	-6.05605	-6.19632
3.5086			-4.13265	-2.86154	-6.04241	-6.18335
3.5125			-4.11483	-2.84185	-6.02892	-6.17052
3.5164			-4.09729	-2.82246	-6.01558	-6.15783
3.5203			-4.08005	-2.8034	-6.0024	-6.14528
3.5242			-4.06309	-2.78464	-5.98937	-6.13286
3.5281			-4.04642	-2.76619	-5.9765	-6.12058
3.532			-4.03004	-2.74806	-5.9638	-6.10844
3.5359			-4.01394	-2.73023	-5.95126	-6.09643
3.5398			-3.99813	-2.71271	-5.9389	-6.08456
3.5437			-3.98261	-2.69549	-5.92672	-6.07282
3.5476			-3.96737	-2.67858	-5.91473	-6.06122
3.5515			-3.95241	-2.66197	-5.90292	-6.04975
3.5554			-3.93774	-2.64566	-5.89131	-6.03843
3.5593			-3.92336	-2.62966	-5.8799	-6.02724
3.5632			-3.90925	-2.61395	-5.8687	-6.0162
3.5671			-3.89543	-2.59855	-5.8577	-6.0053
3.571			-3.88189	-2.58344	-5.84693	-5.99455
3.5749			-3.86863	-2.56862	-5.83637	-5.98395
3.5788			-3.85566	-2.5541	-5.82605	-5.9735
3.5827			-3.84296	-2.53988	-5.81596	-5.9632
3.5866			-3.83054	-2.52595	-5.8061	-5.95307
3.5905			-3.8184	-2.51231	-5.79649	-5.94309
3.5944			-3.80654	-2.49896	-5.78713	-5.93329
3.5983			-3.79496	-2.48589	-5.77803	-5.92365
3.6022			-3.78365	-2.47312	-5.76919	-5.91419
3.6061			-3.77261	-2.46062	-5.76061	-5.9049
3.61			-3.76185	-2.44841	-5.7523	-5.8958
3.6139			-3.75136	-2.43649	-5.74426	-5.88688
3.6178			-3.74114	-2.42484	-5.7365	-5.87815
3.6217			-3.73119	-2.41347	-5.72902	-5.86962
3.6256			-3.72151	-2.40237	-5.72183	-5.86128
3.6295			-3.71209	-2.39155	-5.71493	-5.85315
3.6334			-3.70293	-2.381	-5.70832	-5.84523
3.6373			-3.69404	-2.37071	-5.702	-5.83752
3.6412			-3.6854	-2.36069	-5.69598	-5.83003
3.6451			-3.67703	-2.35094	-5.69026	-5.82276
3.649			-3.6689	-2.34144	-5.68485	-5.81572
3.6529			-3.66103	-2.33221	-5.67974	-5.80891
3.6568			-3.6534	-2.32322	-5.67493	-5.80233
3.6607			-3.64602	-2.31449	-5.67043	-5.79599
3.6646			-3.63889	-2.30601	-5.66623	-5.7899
3.6685			-3.63199	-2.29777	-5.66234	-5.78405
3.6724			-3.62533	-2.28978	-5.65875	-5.77845
3.6763			-3.6189	-2.28202	-5.65547	-5.7731
3.6802			-3.6127	-2.27449	-5.65249	-5.76801
3.6841			-3.60673	-2.2672	-5.64982	-5.76319
3.688			-3.60098	-2.26013	-5.64744	-5.75862
3.6919			-3.59545	-2.25329	-5.64536	-5.75432
3.6958			-3.59013	-2.24667	-5.64357	-5.7503
3.6997			-3.58502	-2.24025	-5.64208	-5.74654
3.7036			-3.58011	-2.23405	-5.64087	-5.74305
3.7075			-3.57541	-2.22806	-5.63994	-5.73984
3.7114			-3.5709	-2.22226	-5.63929	-5.73691
3.7153			-3.56658	-2.21667	-5.63891	-5.73425
3.7192			-3.56245	-2.21126	-5.6388	-5.73187
3.7231			-3.5585	-2.20604	-5.63895	-5.72977
3.727			-3.55472	-2.20101	-5.63935	-5.72795
3.7309			-3.55112	-2.19615	-5.64	-5.72641
3.7348			-3.54769	-2.19147	-5.64089	-5.72515
3.7387			-3.54442	-2.18695	-5.64201	-5.72416
3.7426			-3.5413	-2.18259	-5.64336	-5.72345
3.7465			-3.53833	-2.1784	-5.64492	-5.72302
3.7504			-3.53551	-2.17435	-5.64668	-5.72286
3.7543			-3.53283	-2.17046	-5.64865	-5.72296
3.7582			-3.53028	-2.1667	-5.6508	-5.72334
3.7621			-3.52787	-2.16309	-5.65313	-5.72398
3.766			-3.52557	-2.1596	-5.65562	-5.72489
3.7699			-3.5234	-2.15624	-5.65827	-5.72605
3.7738			-3.52133	-2.15301	-5.66107	-5.72747
3.7777			-3.51938	-2.14989	-5.664	-5.72913
3.7816			-3.51753	-2.14689	-5.66706	-5.73104
3.7855			-3.51578	-2.14399	-5.67023	-5.73319
3.7894			-3.51411	-2.14119	-5.6735	-5.73557
3.7933			-3.51254	-2.1385	-5.67686	-5.73818
3.7972			-3.51104	-2.13589	-5.68029	-5.74101
3.8011			-3.50963	-2.13338	-5.6838	-5.74405
3.805			-3.50828	-2.13094	-5.68735	-5.7473
3.8089			-3.50701	-2.12859	-5.69095	-5.75075
3.8128			-3.50579	-2.12631	-5.69457	-5.75439
3.8167			-3.50464	-2.12411	-5.69822	-5.75821
3.8206			-3.50354	-2.12197	-5.70187	-5.76221
3.8245			-3.50248	-2.11989	-5.70551	-5.76637
3.8284			-3.50148	-2.11788	-5.70914	-5.77069
3.8323			-3.50052	-2.11592	-5.71274	-5.77515
3.8362			-3.49959	-2.11401	-5.7163	-5.77976
3.8401			-3.4987	-2.11215	-5.71981	-5.78449
3.844			-3.49784	-2.11034	-5.72326	-5.78934
3.8479			-3.49702	-2.10858	-5.72664	-5.79429
3.8518			-3.49621	-2.10685	-5.72994	-5.79934
3.8557			-3.49544	-2.10517	-5.73314	-5.80448
3.8596			-3.49468	-2.10352	-5.73625	-5.8097
3.8635			-3.49394	-2.1019	-5.73925	-5.81497
3.8674			-3.49322	-2.10032	-5.74214	-5.8203
3.8713			-3.49252	-2.09877	-5.7449	-5.82567
3.8752			-3.49183	-2.09725	-5.74753	-5.83107
3.8791			-3.49116	-2.09576	-5.75002	-5.83649
3.883			-3.4905	-2.0943	-5.75237	-5.84192
3.8869			-3.48985	-2.09287	-5.75457	-5.84734
3.8908			-3.48921	-2.09146	-5.75662	-5.85275
3.8947			-3.48859	-2.09009	-5.75852	-5.85814
3.8986			-3.48798	-2.08874	-5.76026	-5.86349
3.9025			-3.48738	-2.08742	-5.76183	-5.86879
3.9064			-3.4868	-2.08613	-5.76324	-5.87403
3.9103			-3.48623	-2.08487	-5.76449	-5.87921
3.9142			-3.48568	-2.08364	-5.76558	-5.88431
3.9181			-3.48515	-2.08244	-5.7665	-5.88932
3.922			-3.48464	-2.08128	-5.76726	-5.89423
3.9259			-3.48415	-2.08015	-5.76786	-5.89904
3.9298			-3.48369	-2.07906	-5.7683	-5.90373
3.9337			-3.48325	-2.07802	-5.76859	-5.9083
3.9376			-3.48285	-2.07701	-5.76873	-5.91273
3.9415			-3.48248	-2.07605	-5.76873	-5.91703
3.9454			-3.48214	-2.07514	-5.7686	-5.92119
3.9493			-3.48185	-2.07428	-5.76833	-5.92519
3.9532			-3.4816	-2.07348	-5.76794	-5.92903
3.9571			-3.48139	-2.07273	-5.76744	-5.93272
3.961			-3.48124	-2.07205	-5.76683	-5.93623
3.9649			-3.48115	-2.07143	-5.76612	-5.93957
3.9688			-3.48111	-2.07088	-5.76533	-5.94274
3.9727			-3.48114	-2.0704	-5.76447	-5.94573
3.9766			-3.48124	-2.07	-5.76354	-5.94854
3.9805			-3.48142	-2.06968	-5.76256	-5.95117
3.9844			-3.48167	-2.06944	-5.76155	-5.95362
3.9883			-3.482	-2.06929	-5.76051	-5.95589
3.9922			-3.48243		-5.75945	-5.95798
3.9961					-5.7584	-5.95989

## Sheet: Figure 12
Frequency / GHz	Design4			Frequency
0.05	-33.1279	-40.3229	-23.7293	0.02995	-57.9557
0.1	-32.8698	-40.525	-23.6371	0.0499	-55.8487
0.1039	-32.6221	-40.7176	-23.5443	0.06985	-50.4425
0.1078	-32.3842	-40.8987	-23.4512	0.0898	-52.4848
0.1117	-32.1556	-41.0666	-23.358	0.10975	-49.8883
0.1156	-31.936	-41.2193	-23.2648	0.1297	-47.7134
0.1195	-31.7251	-41.355	-23.1719	0.14965	-46.8366
0.1234	-31.5223	-41.472	-23.0795	0.1696	-45.1142
0.1273	-31.3275	-41.5689	-22.9877	0.18955	-43.5931
0.1312	-31.1402	-41.6443	-22.8967	0.2095	-42.2906
0.1351	-30.9601	-41.6973	-22.8067	0.22945	-41.1029
0.139	-30.787	-41.7275	-22.7178	0.2494	-39.9934
0.1429	-30.6206	-41.7346	-22.6303	0.26935	-40.527
0.1468	-30.4606	-41.7189	-22.5442	0.2893	-42.5247
0.1507	-30.3067	-41.6811	-22.4596	0.30925	-40.9223
0.1546	-30.1588	-41.6221	-22.3768	0.3292	-39.8452
0.1585	-30.0166	-41.5432	-22.2957	0.34915	-38.7481
0.1624	-29.8798	-41.4459	-22.2166	0.3691	-37.6413
0.1663	-29.7483	-41.3319	-22.1395	0.38905	-36.8302
0.1702	-29.6219	-41.203	-22.0645	0.409	-36.0157
0.1741	-29.5003	-41.061	-21.9917	0.42895	-34.9481
0.178	-29.3833	-40.9076	-21.9212	0.4489	-34.2823
0.1819	-29.2709	-40.7447	-21.8531	0.46885	-35.0843
0.1858	-29.1627	-40.5738	-21.7874	0.4888	-35.1331
0.1897	-29.0587	-40.3965	-21.7242	0.50875	-35.2237
0.1936	-28.9586	-40.2142	-21.6635	0.5287	-34.6601
0.1975	-28.8624	-40.0281	-21.6054	0.54865	-33.404
0.2014	-28.7697	-39.8393	-21.55	0.5686	-32.5392
0.2053	-28.6805	-39.6488	-21.4973	0.58855	-31.5407
0.2092	-28.5947	-39.4574	-21.4473	0.6085	-30.2652
0.2131	-28.512	-39.2659	-21.4001	0.62845	-30.2946
0.217	-28.4322	-39.0749	-21.3557	0.6484	-31.1493
0.2209	-28.3554	-38.8849	-21.3141	0.66835	-31.5092
0.2248	-28.2812	-38.6964	-21.2754	0.6883	-31.6312
0.2287	-28.2095	-38.5096	-21.2396	0.70825	-31.2729
0.2326	-28.1403	-38.325	-21.2067	0.7282	-30.7503
0.2365	-28.0732	-38.1427	-21.1767	0.74815	-30.2625
0.2404	-28.0083	-37.9629	-21.1496	0.7681	-29.1946
0.2443	-27.9453	-37.7858	-21.1255	0.78805	-28.0808
0.2482	-27.8842	-37.6114	-21.1043	0.808	-28.3854
0.2521	-27.8246	-37.4398	-21.0861	0.82795	-31.1549
0.256	-27.7666	-37.2711	-21.0709	0.8479	-35.215
0.2599	-27.7099	-37.1053	-21.0587	0.86785	-37.8424
0.2638	-27.6544	-36.9423	-21.0494	0.8878	-36.6656
0.2677	-27.6	-36.7822	-21.0431	0.90775	-34.4016
0.2716	-27.5465	-36.625	-21.0397	0.9277	-32.4259
0.2755	-27.4937	-36.4706	-21.0393	0.94765	-31.5394
0.2794	-27.4416	-36.3189	-21.0419	0.9676	-33.3619
0.2833	-27.39	-36.17	-21.0475	0.98755	-37.8252
0.2872	-27.3387	-36.0237	-21.0559	1.0075	-43.9825
0.2911	-27.2876	-35.88	-21.0673	1.02745	-43.9158
0.295	-27.2366	-35.7389	-21.0816	1.0474	-39.4831
0.2989	-27.1855	-35.6002	-21.0988	1.06735	-36.912
0.3028	-27.1342	-35.4639	-21.1188	1.0873	-35.3424
0.3067	-27.0826	-35.3301	-21.1417	1.10725	-34.553
0.3106	-27.0305	-35.1985	-21.1674	1.1272	-34.3571
0.3145	-26.9778	-35.0692	-21.196	1.14715	-36.5979
0.3184	-26.9245	-34.942	-21.2272	1.1671	-40.8337
0.3223	-26.8704	-34.817	-21.2613	1.18705	-42.1824
0.3262	-26.8153	-34.6941	-21.298	1.207	-39.125
0.3301	-26.7593	-34.5732	-21.3373	1.22695	-36.8376
0.334	-26.7022	-34.4543	-21.3793	1.2469	-35.2309
0.3379	-26.6439	-34.3374	-21.4239	1.26685	-34.0751
0.3418	-26.5844	-34.2224	-21.471	1.2868	-33.3829
0.3457	-26.5236	-34.1093	-21.5205	1.30675	-33.4313
0.3496	-26.4614	-33.9981	-21.5725	1.3267	-34.6043
0.3535	-26.3977	-33.8887	-21.6268	1.34665	-36.4634
0.3574	-26.3326	-33.781	-21.6834	1.3666	-37.4052
0.3613	-26.266	-33.6752	-21.7422	1.38655	-36.5808
0.3652	-26.1978	-33.5712	-21.8031	1.4065	-35.2487
0.3691	-26.1281	-33.4689	-21.8661	1.42645	-34.24
0.373	-26.0568	-33.3683	-21.931	1.4464	-33.6571
0.3769	-25.9839	-33.2695	-21.9979	1.46635	-33.4191
0.3808	-25.9095	-33.1724	-22.0665	1.4863	-33.4757
0.3847	-25.8335	-33.0771	-22.1367	1.50625	-33.9168
0.3886	-25.756	-32.9834	-22.2085	1.5262	-34.4365
0.3925	-25.6769	-32.8916	-22.2817	1.54615	-34.5222
0.3964	-25.5964	-32.8014	-22.3563	1.5661	-34.0395
0.4003	-25.5144	-32.713	-22.4319	1.58605	-33.191
0.4042	-25.4311	-32.6264	-22.5086	1.606	-32.3185
0.4081	-25.3464	-32.5415	-22.5862	1.62595	-31.6503
0.412	-25.2604	-32.4584	-22.6644	1.6459	-31.2125
0.4159	-25.1733	-32.3771	-22.7432	1.66585	-31.1409
0.4198	-25.0849	-32.2977	-22.8223	1.6858	-31.2802
0.4237	-24.9955	-32.22	-22.9016	1.70575	-31.3686
0.4276	-24.905	-32.1442	-22.9809	1.7257	-31.3808
0.4315	-24.8137	-32.0703	-23.0599	1.74565	-31.0571
0.4354	-24.7214	-31.9982	-23.1385	1.7656	-30.5241
0.4393	-24.6284	-31.9281	-23.2164	1.78555	-30.0457
0.4432	-24.5346	-31.8599	-23.2934	1.8055	-29.7454
0.4471	-24.4402	-31.7937	-23.3694	1.82545	-29.6844
0.451	-24.3453	-31.7294	-23.444	1.8454	-29.5587
0.4549	-24.2498	-31.6671	-23.517	1.86535	-29.4582
0.4588	-24.154	-31.6069	-23.5882	1.8853	-29.3908
0.4627	-24.0578	-31.5487	-23.6574	1.90525	-29.3048
0.4666	-23.9614	-31.4926	-23.7243	1.9252	-29.1092
0.4705	-23.8649	-31.4386	-23.7888	1.94515	-28.8669
0.4744	-23.7682	-31.3867	-23.8505	1.9651	-28.5886
0.4783	-23.6714	-31.337	-23.9093	1.98505	-28.4063
0.4822	-23.5747	-31.2894	-23.965	2.005	-28.3261
0.4861	-23.4781	-31.2441	-24.0173	2.02495	-28.0918
0.49	-23.3817	-31.2009	-24.0662	2.0449	-28.0371
0.4939	-23.2854	-31.1601	-24.1113	2.06485	-27.9892
0.4978	-23.1894	-31.1215	-24.1527	2.0848	-28.071
0.5017	-23.0938	-31.0852	-24.1902	2.10475	-28.0832
0.5056	-22.9985	-31.0512	-24.2236	2.1247	-28.0691
0.5095	-22.9037	-31.0196	-24.253	2.14465	-28.0716
0.5134	-22.8093	-30.9903	-24.2781	2.1646	-28.1637
0.5173	-22.7155	-30.9635	-24.2991	2.18455	-28.3066
0.5212	-22.6221	-30.939	-24.3159	2.2045	-28.4365
0.5251	-22.5294	-30.9171	-24.3285	2.22445	-28.6189
0.529	-22.4373	-30.8976	-24.337	2.2444	-28.8448
0.5329	-22.3459	-30.8806	-24.3414	2.26435	-29.1275
0.5368	-22.2551	-30.8661	-24.3419	2.2843	-29.2932
0.5407	-22.1651	-30.8542	-24.3385	2.30425	-29.3227
0.5446	-22.0758	-30.8448	-24.3314	2.3242	-29.0208
0.5485	-21.9872	-30.838	-24.3207	2.34415	-28.8695
0.5524	-21.8994	-30.8339	-24.3066	2.3641	-28.7395
0.5563	-21.8124	-30.8324	-24.2893	2.38405	-28.54
0.5602	-21.7262	-30.8336	-24.269	2.404	-28.3463
0.5641	-21.6408	-30.8375	-24.2459	2.42395	-28.0994
0.568	-21.5562	-30.844	-24.2203	2.4439	-27.9305
0.5719	-21.4724	-30.8534	-24.1923	2.46385	-27.8362
0.5758	-21.3895	-30.8655	-24.1621	2.4838	-27.7012
0.5797	-21.3073	-30.8804	-24.1301	2.50375	-27.498
0.5836	-21.2261	-30.8981	-24.0965	2.5237	-27.2838
0.5875	-21.1456	-30.9187	-24.0614	2.54365	-26.9901
0.5914	-21.066	-30.9422	-24.0251	2.5636	-26.7187
0.5953	-20.9872	-30.9685	-23.988	2.58355	-26.4829
0.5992	-20.9092	-30.9978	-23.9501	2.6035	-26.2556
0.6031	-20.832	-31.0301	-23.9117	2.62345	-26.061
0.607	-20.7556	-31.0653	-23.873	2.6434	-25.9139
0.6109	-20.68	-31.1036	-23.8342	2.66335	-25.7313
0.6148	-20.6052	-31.1449	-23.7956	2.6833	-25.4855
0.6187	-20.5311	-31.1893	-23.7573	2.70325	-25.2165
0.6226	-20.4578	-31.2368	-23.7195	2.7232	-24.8967
0.6265	-20.3852	-31.2874	-23.6824	2.74315	-24.6288
0.6304	-20.3133	-31.3413	-23.6461	2.7631	-24.3178
0.6343	-20.2421	-31.3983	-23.6108	2.78305	-23.9976
0.6382	-20.1716	-31.4586	-23.5767	2.803	-23.8296
0.6421	-20.1017	-31.5221	-23.544	2.82295	-23.6823
0.646	-20.0325	-31.589	-23.5126	2.8429	-23.5548
0.6499	-19.9638	-31.6592	-23.4829	2.86285	-23.3487
0.6538	-19.8958	-31.7328	-23.4548	2.8828	-23.1888
0.6577	-19.8283	-31.8099	-23.4285	2.90275	-23.029
0.6616	-19.7613	-31.8904	-23.4041	2.9227	-22.9905
0.6655	-19.6949	-31.9744	-23.3818	2.94265	-23.0285
0.6694	-19.6289	-32.062	-23.3615	2.9626	-23.0477
0.6733	-19.5634	-32.1531	-23.3435	2.98255	-23.1484
0.6772	-19.4984	-32.2479	-23.3277	3.0025	-23.2267
0.6811	-19.4337	-32.3464	-23.3143	3.02245	-23.3245
0.685	-19.3694	-32.4486	-23.3032	3.0424	-23.4115
0.6889	-19.3055	-32.5546	-23.2947	3.06235	-23.6729
0.6928	-19.242	-32.6644	-23.2887	3.0823	-23.8635
0.6967	-19.1787	-32.7781	-23.2853	3.10225	-24.0021
0.7006	-19.1157	-32.8957	-23.2846	3.1222	-24.3755
0.7045	-19.0529	-33.0173	-23.2866	3.14215	-24.8382
0.7084	-18.9904	-33.143	-23.2914	3.1621	-25.1865
0.7123	-18.9281	-33.2726	-23.2989	3.18205	-25.5266
0.7162	-18.8659	-33.4065	-23.3093	3.202	-25.8759
0.7201	-18.8039	-33.5445	-23.3226	3.22195	-26.1825
0.724	-18.742	-33.6867	-23.3387	3.2419	-26.5884
0.7279	-18.6802	-33.8333	-23.3579	3.26185	-27.1081
0.7318	-18.6185	-33.9842	-23.38	3.2818	-27.7238
0.7357	-18.5568	-34.1394	-23.4051	3.30175	-28.1433
0.7396	-18.4952	-34.2991	-23.4332	3.3217	-28.4367
0.7435	-18.4336	-34.4634	-23.4644	3.34165	-29.0034
0.7474	-18.3719	-34.6321	-23.4987	3.3616	-29.3878
0.7513	-18.3102	-34.8054	-23.5361	3.38155	-29.7733
0.7552	-18.2485	-34.9834	-23.5766	3.4015	-30.4637
0.7591	-18.1867	-35.1659	-23.6203	3.42145	-31.1304
0.763	-18.1247	-35.3532	-23.6671	3.4414	-32.0662
0.7669	-18.0627	-35.5451	-23.7172	3.46135	-33.014
0.7708	-18.0006	-35.7417	-23.7704	3.4813	-34.2592
0.7747	-17.9383	-35.9429	-23.8269	3.50125	-34.9117
0.7786	-17.8759	-36.1488	-23.8865	3.5212	-35.5865
0.7825	-17.8133	-36.3592	-23.9495	3.54115	-36.1095
0.7864	-17.7505	-36.5741	-24.0157	3.5611	-37.3749
0.7903	-17.6876	-36.7934	-24.0853	3.58105	-38.4713
0.7942	-17.6244	-37.0169	-24.1581	3.601	-41.4948
0.7981	-17.5611	-37.2445	-24.2342	3.62095	-42.1028
0.802	-17.4976	-37.4758	-24.3137	3.6409	-41.7124
0.8059	-17.4338	-37.7107	-24.3965	3.66085	-40.564
0.8098	-17.3698	-37.9486	-24.4827	3.6808	-39.1485
0.8137	-17.3057	-38.1893	-24.5723	3.70075	-37.9759
0.8176	-17.2413	-38.432	-24.6653	3.7207	-36.7698
0.8215	-17.1767	-38.6763	-24.7617	3.74065	-35.5752
0.8254	-17.1118	-38.9212	-24.8615	3.7606	-34.8839
0.8293	-17.0468	-39.166	-24.9648	3.78055	-34.03
0.8332	-16.9816	-39.4095	-25.0715	3.8005	-33.194
0.8371	-16.9161	-39.6505	-25.1817	3.82045	-32.0657
0.841	-16.8505	-39.8876	-25.2954	3.8404	-31.1259
0.8449	-16.7847	-40.1193	-25.4126	3.86035	-30.4733
0.8488	-16.7186	-40.3439	-25.5333	3.8803	-29.7585
0.8527	-16.6525	-40.5593	-25.6576	3.90025	-29.4842
0.8566	-16.5861	-40.7635	-25.7855	3.9202	-29.1461
0.8605	-16.5196	-40.9543	-25.9169	3.94015	-28.9096
0.8644	-16.453	-41.1295	-26.0519	3.9601	-28.6352
0.8683	-16.3863	-41.2868	-26.1906	3.98005	-28.3712
0.8722	-16.3194	-41.4241	-26.3329	4	-28.0314
0.8761	-16.2525	-41.5392	-26.4788
0.88	-16.1855	-41.6305	-26.6285
0.8839	-16.1184	-41.6964	-26.7818
0.8878	-16.0512	-41.736	-26.9389
0.8917	-15.9841	-41.7489	-27.0997
0.8956	-15.9169	-41.7349	-27.2643
0.8995	-15.8497	-41.6946	-27.4327
0.9034	-15.7826	-41.6291	-27.6048
0.9073	-15.7155	-41.5396	-27.7808
0.9112	-15.6484	-41.4281	-27.9607
0.9151	-15.5815	-41.2964	-28.1444
0.919	-15.5146	-41.1469	-28.332
0.9229	-15.4479	-40.9816	-28.5235
0.9268	-15.3813	-40.8028	-28.7189
0.9307	-15.3149	-40.6128	-28.9183
0.9346	-15.2487	-40.4134	-29.1216
0.9385	-15.1826	-40.2066	-29.3289
0.9424	-15.1168	-39.9941	-29.5402
0.9463	-15.0512	-39.7775	-29.7554
0.9502	-14.986	-39.558	-29.9747
0.9541	-14.9209	-39.3369	-30.1979
0.958	-14.8562	-39.1152	-30.4252
0.9619	-14.7919	-38.8937	-30.6564
0.9658	-14.7278	-38.6732	-30.8917
0.9697	-14.6641	-38.4543	-31.1309
0.9736	-14.6009	-38.2376	-31.3741
0.9775	-14.538	-38.0234	-31.6213
0.9814	-14.4755	-37.8121	-31.8723
0.9853	-14.4135	-37.604	-32.1273
0.9892	-14.3519	-37.3993	-32.386
0.9931	-14.2908	-37.1982	-32.6486
0.997	-14.2302	-37.0007	-32.9148
1.0009	-14.1701	-36.807	-33.1847
1.0048	-14.1106	-36.6172	-33.4581
1.0087	-14.0515	-36.4312	-33.735
1.0126	-13.9931	-36.2492	-34.0152
1.0165	-13.9352	-36.071	-34.2986
1.0204	-13.8779	-35.8968	-34.585
1.0243	-13.8212	-35.7264	-34.8743
1.0282	-13.7651	-35.5599	-35.1663
1.0321	-13.7096	-35.3972	-35.4606
1.036	-13.6548	-35.2382	-35.7572
1.0399	-13.6007	-35.0829	-36.0557
1.0438	-13.5472	-34.9313	-36.3558
1.0477	-13.4944	-34.7833	-36.6571
1.0516	-13.4423	-34.6389	-36.9592
1.0555	-13.3909	-34.4979	-37.2618
1.0594	-13.3402	-34.3604	-37.5643
1.0633	-13.2903	-34.2262	-37.8661
1.0672	-13.241	-34.0954	-38.1668
1.0711	-13.1926	-33.9678	-38.4655
1.075	-13.1449	-33.8434	-38.7617
1.0789	-13.098	-33.7222	-39.0544
1.0828	-13.0518	-33.6041	-39.3429
1.0867	-13.0064	-33.489	-39.6261
1.0906	-12.9619	-33.3769	-39.903
1.0945	-12.9181	-33.2677	-40.1725
1.0984	-12.8752	-33.1614	-40.4333
1.1023	-12.833	-33.058	-40.6842
1.1062	-12.7917	-32.9574	-40.9238
1.1101	-12.7512	-32.8595	-41.1507
1.114	-12.7116	-32.7643	-41.3633
1.1179	-12.6728	-32.6718	-41.5602
1.1218	-12.6348	-32.5818	-41.7397
1.1257	-12.5978	-32.4945	-41.9005
1.1296	-12.5615	-32.4097	-42.0411
1.1335	-12.5262	-32.3274	-42.1601
1.1374	-12.4917	-32.2475	-42.2565
1.1413	-12.4581	-32.17	-42.3293
1.1452	-12.4253	-32.0949	-42.3776
1.1491	-12.3935	-32.0222	-42.4012
1.153	-12.3625	-31.9518	-42.3997
1.1569	-12.3325	-31.8836	-42.3734
1.1608	-12.3033	-31.8177	-42.3227
1.1647	-12.275	-31.7539	-42.2482
1.1686	-12.2477	-31.6923	-42.151
1.1725	-12.2212	-31.6329	-42.0322
1.1764	-12.1957	-31.5755	-41.8932
1.1803	-12.171	-31.5203	-41.7356
1.1842	-12.1473	-31.467	-41.561
1.1881	-12.1245	-31.4158	-41.371
1.192	-12.1026	-31.3665	-41.1672
1.1959	-12.0816	-31.3192	-40.9514
1.1998	-12.0616	-31.2738	-40.7251
1.2037	-12.0424	-31.2302	-40.4897
1.2076	-12.0242	-31.1886	-40.2468
1.2115	-12.0069	-31.1487	-39.9976
1.2154	-11.9906	-31.1106	-39.7433
1.2193	-11.9751	-31.0743	-39.4852
1.2232	-11.9606	-31.0398	-39.2241
1.2271	-11.947	-31.0069	-38.961
1.231	-11.9344	-30.9758	-38.6967
1.2349	-11.9227	-30.9462	-38.432
1.2388	-11.9119	-30.9183	-38.1674
1.2427	-11.902	-30.892	-37.9036
1.2466	-11.8931	-30.8673	-37.641
1.2505	-11.8851	-30.8441	-37.3801
1.2544	-11.878	-30.8224	-37.1213
1.2583	-11.8719	-30.8022	-36.8649
1.2622	-11.8667	-30.7835	-36.6112
1.2661	-11.8624	-30.7662	-36.3604
1.27	-11.859	-30.7503	-36.1128
1.2739	-11.8566	-30.7358	-35.8684
1.2778	-11.8551	-30.7226	-35.6276
1.2817	-11.8545	-30.7108	-35.3903
1.2856	-11.8549	-30.7002	-35.1567
1.2895	-11.8561	-30.691	-34.9268
1.2934	-11.8583	-30.6829	-34.7008
1.2973	-11.8614	-30.6762	-34.4787
1.3012	-11.8655	-30.6706	-34.2605
1.3051	-11.8704	-30.6661	-34.0462
1.309	-11.8763	-30.6629	-33.8359
1.3129	-11.8831	-30.6607	-33.6295
1.3168	-11.8908	-30.6596	-33.4271
1.3207	-11.8994	-30.6596	-33.2286
1.3246	-11.9089	-30.6607	-33.0341
1.3285	-11.9193	-30.6627	-32.8434
1.3324	-11.9307	-30.6658	-32.6567
1.3363	-11.9429	-30.6698	-32.4737
1.3402	-11.9561	-30.6747	-32.2946
1.3441	-11.9701	-30.6806	-32.1193
1.348	-11.985	-30.6874	-31.9477
1.3519	-12.0009	-30.695	-31.7798
1.3558	-12.0176	-30.7035	-31.6155
1.3597	-12.0352	-30.7128	-31.4549
1.3636	-12.0537	-30.7228	-31.2978
1.3675	-12.0731	-30.7337	-31.1443
1.3714	-12.0934	-30.7452	-30.9942
1.3753	-12.1145	-30.7575	-30.8476
1.3792	-12.1365	-30.7705	-30.7043
1.3831	-12.1594	-30.7841	-30.5644
1.387	-12.1832	-30.7984	-30.4278
1.3909	-12.2078	-30.8133	-30.2944
1.3948	-12.2333	-30.8288	-30.1642
1.3987	-12.2597	-30.8448	-30.0371
1.4026	-12.2869	-30.8614	-29.9132
1.4065	-12.315	-30.8785	-29.7923
1.4104	-12.3439	-30.896	-29.6744
1.4143	-12.3736	-30.9141	-29.5594
1.4182	-12.4042	-30.9325	-29.4474
1.4221	-12.4356	-30.9514	-29.3383
1.426	-12.4679	-30.9707	-29.232
1.4299	-12.501	-30.9903	-29.1284
1.4338	-12.5349	-31.0102	-29.0276
1.4377	-12.5696	-31.0305	-28.9295
1.4416	-12.6052	-31.051	-28.8341
1.4455	-12.6415	-31.0717	-28.7413
1.4494	-12.6787	-31.0928	-28.651
1.4533	-12.7166	-31.114	-28.5633
1.4572	-12.7554	-31.1353	-28.478
1.4611	-12.7949	-31.1569	-28.3952
1.465	-12.8352	-31.1785	-28.3148
1.4689	-12.8763	-31.2003	-28.2367
1.4728	-12.9182	-31.2221	-28.161
1.4767	-12.9608	-31.2439	-28.0876
1.4806	-13.0042	-31.2658	-28.0164
1.4845	-13.0483	-31.2877	-27.9474
1.4884	-13.0932	-31.3095	-27.8805
1.4923	-13.1388	-31.3313	-27.8158
1.4962	-13.1852	-31.353	-27.7532
1.5001	-13.2323	-31.3746	-27.6926
1.504	-13.2801	-31.3961	-27.634
1.5079	-13.3286	-31.4174	-27.5774
1.5118	-13.3778	-31.4385	-27.5227
1.5157	-13.4277	-31.4595	-27.4699
1.5196	-13.4783	-31.4801	-27.4189
1.5235	-13.5296	-31.5006	-27.3697
1.5274	-13.5816	-31.5208	-27.3223
1.5313	-13.6342	-31.5406	-27.2766
1.5352	-13.6875	-31.5602	-27.2326
1.5391	-13.7414	-31.5794	-27.1902
1.543	-13.796	-31.5982	-27.1494
1.5469	-13.8512	-31.6167	-27.1102
1.5508	-13.907	-31.6347	-27.0725
1.5547	-13.9634	-31.6524	-27.0363
1.5586	-14.0204	-31.6696	-27.0014
1.5625	-14.0781	-31.6863	-26.968
1.5664	-14.1363	-31.7026	-26.9359
1.5703	-14.195	-31.7183	-26.9051
1.5742	-14.2544	-31.7336	-26.8756
1.5781	-14.3142	-31.7483	-26.8472
1.582	-14.3746	-31.7626	-26.82
1.5859	-14.4356	-31.7762	-26.794
1.5898	-14.497	-31.7893	-26.7689
1.5937	-14.559	-31.8019	-26.745
1.5976	-14.6215	-31.8138	-26.7219
1.6015	-14.6844	-31.8252	-26.6998
1.6054	-14.7478	-31.836	-26.6786
1.6093	-14.8116	-31.8462	-26.6582
1.6132	-14.8759	-31.8558	-26.6386
1.6171	-14.9407	-31.8647	-26.6198
1.621	-15.0058	-31.8731	-26.6016
1.6249	-15.0714	-31.8809	-26.584
1.6288	-15.1373	-31.888	-26.567
1.6327	-15.2036	-31.8945	-26.5506
1.6366	-15.2703	-31.9005	-26.5346
1.6405	-15.3373	-31.9058	-26.5191
1.6444	-15.4046	-31.9105	-26.504
1.6483	-15.4723	-31.9146	-26.4892
1.6522	-15.5403	-31.9181	-26.4747
1.6561	-15.6085	-31.9211	-26.4605
1.66	-15.6771	-31.9234	-26.4465
1.6639	-15.7458	-31.9253	-26.4326
1.6678	-15.8149	-31.9265	-26.4188
1.6717	-15.8841	-31.9272	-26.4051
1.6756	-15.9536	-31.9274	-26.3914
1.6795	-16.0233	-31.927	-26.3776
1.6834	-16.0931	-31.9262	-26.3638
1.6873	-16.1631	-31.9249	-26.3499
1.6912	-16.2333	-31.9231	-26.3359
1.6951	-16.3036	-31.9208	-26.3217
1.699	-16.374	-31.9181	-26.3072
1.7029	-16.4445	-31.915	-26.2925
1.7068	-16.5151	-31.9114	-26.2775
1.7107	-16.5858	-31.9075	-26.2622
1.7146	-16.6565	-31.9032	-26.2465
1.7185	-16.7273	-31.8986	-26.2304
1.7224	-16.798	-31.8936	-26.214
1.7263	-16.8688	-31.8883	-26.1971
1.7302	-16.9396	-31.8828	-26.1797
1.7341	-17.0103	-31.8769	-26.1619
1.738	-17.081	-31.8708	-26.1436
1.7419	-17.1516	-31.8645	-26.1248
1.7458	-17.2222	-31.8579	-26.1055
1.7497	-17.2927	-31.8511	-26.0856
1.7536	-17.363	-31.8442	-26.0652
1.7575	-17.4333	-31.8371	-26.0442
1.7614	-17.5034	-31.8298	-26.0227
1.7653	-17.5733	-31.8224	-26.0006
1.7692	-17.6431	-31.8149	-25.9779
1.7731	-17.7128	-31.8073	-25.9547
1.777	-17.7822	-31.7995	-25.931
1.7809	-17.8514	-31.7918	-25.9067
1.7848	-17.9204	-31.7839	-25.8818
1.7887	-17.9892	-31.776	-25.8564
1.7926	-18.0578	-31.7681	-25.8305
1.7965	-18.1261	-31.7601	-25.804
1.8004	-18.1941	-31.7521	-25.7771
1.8043	-18.2618	-31.744	-25.7497
1.8082	-18.3293	-31.736	-25.7218
1.8121	-18.3965	-31.7279	-25.6935
1.816	-18.4634	-31.7199	-25.6647
1.8199	-18.5299	-31.7118	-25.6355
1.8238	-18.5962	-31.7037	-25.606
1.8277	-18.6621	-31.6956	-25.576
1.8316	-18.7276	-31.6876	-25.5458
1.8355	-18.7929	-31.6794	-25.5152
1.8394	-18.8577	-31.6713	-25.4843
1.8433	-18.9223	-31.6632	-25.4532
1.8472	-18.9864	-31.655	-25.4218
1.8511	-19.0502	-31.6467	-25.3902
1.855	-19.1137	-31.6384	-25.3584
1.8589	-19.1767	-31.6301	-25.3265
1.8628	-19.2394	-31.6216	-25.2944
1.8667	-19.3017	-31.613	-25.2623
1.8706	-19.3636	-31.6043	-25.23
1.8745	-19.4252	-31.5955	-25.1978
1.8784	-19.4863	-31.5865	-25.1655
1.8823	-19.5471	-31.5773	-25.1332
1.8862	-19.6075	-31.5679	-25.101
1.8901	-19.6675	-31.5583	-25.0688
1.894	-19.7271	-31.5483	-25.0368
1.8979	-19.7864	-31.5381	-25.0048
1.9018	-19.8452	-31.5276	-24.973
1.9057	-19.9037	-31.5168	-24.9414
1.9096	-19.9619	-31.5055	-24.91
1.9135	-20.0196	-31.4938	-24.8788
1.9174	-20.077	-31.4817	-24.8479
1.9213	-20.134	-31.4691	-24.8172
1.9252	-20.1907	-31.456	-24.7869
1.9291	-20.2471	-31.4423	-24.7568
1.933	-20.3031	-31.4281	-24.7271
1.9369	-20.3587	-31.4132	-24.6978
1.9408	-20.414	-31.3977	-24.6689
1.9447	-20.469	-31.3814	-24.6404
1.9486	-20.5237	-31.3645	-24.6123
1.9525	-20.5781	-31.3468	-24.5847
1.9564	-20.6322	-31.3283	-24.5575
1.9603	-20.6859	-31.309	-24.5309
1.9642	-20.7394	-31.2888	-24.5047
1.9681	-20.7926	-31.2677	-24.4791
1.972	-20.8456	-31.2458	-24.454
1.9759	-20.8982	-31.2228	-24.4295
1.9798	-20.9506	-31.199	-24.4055
1.9837	-21.0028	-31.1741	-24.3822
1.9876	-21.0548	-31.1482	-24.3594
1.9915	-21.1065	-31.1212	-24.3373
1.9954	-21.1579	-31.0932	-24.3158
1.9993	-21.2092	-31.0642	-24.295
2.0032	-21.2603	-31.034	-24.2748
2.0071	-21.3112	-31.0027	-24.2553
2.011	-21.3619	-30.9704	-24.2364
2.0149	-21.4124	-30.9369	-24.2183
2.0188	-21.4628	-30.9023	-24.2009
2.0227	-21.513	-30.8666	-24.1841
2.0266	-21.563	-30.8298	-24.1682
2.0305	-21.6129	-30.7918	-24.1529
2.0344	-21.6627	-30.7528	-24.1384
2.0383	-21.7124	-30.7126	-24.1246
2.0422	-21.7619	-30.6714	-24.1116
2.0461	-21.8114	-30.6291	-24.0994
2.05	-21.8607	-30.5858	-24.088
2.0539	-21.91	-30.5414	-24.0773
2.0578	-21.9592	-30.496	-24.0674
2.0617	-22.0083	-30.4497	-24.0584
2.0656	-22.0574	-30.4024	-24.0501
2.0695	-22.1064	-30.3541	-24.0426
2.0734	-22.1553	-30.305	-24.036
2.0773	-22.2043	-30.255	-24.0302
2.0812	-22.2532	-30.2042	-24.0252
2.0851	-22.302	-30.1526	-24.021
2.089	-22.3509	-30.1003	-24.0177
2.0929	-22.3998	-30.0472	-24.0152
2.0968	-22.4486	-29.9935	-24.0136
2.1007	-22.4975	-29.9392	-24.0128
2.1046	-22.5464	-29.8842	-24.0128
2.1085	-22.5953	-29.8287	-24.0137
2.1124	-22.6442	-29.7728	-24.0155
2.1163	-22.6932	-29.7163	-24.0182
2.1202	-22.7422	-29.6595	-24.0217
2.1241	-22.7913	-29.6023	-24.026
2.128	-22.8404	-29.5447	-24.0313
2.1319	-22.8896	-29.4869	-24.0374
2.1358	-22.9389	-29.4288	-24.0444
2.1397	-22.9882	-29.3705	-24.0523
2.1436	-23.0377	-29.3121	-24.061
2.1475	-23.0872	-29.2535	-24.0707
2.1514	-23.1368	-29.1949	-24.0812
2.1553	-23.1865	-29.1363	-24.0926
2.1592	-23.2364	-29.0776	-24.1049
2.1631	-23.2863	-29.019	-24.1181
2.167	-23.3364	-28.9605	-24.1322
2.1709	-23.3867	-28.902	-24.1472
2.1748	-23.437	-28.8438	-24.1631
2.1787	-23.4875	-28.7857	-24.1799
2.1826	-23.5382	-28.7278	-24.1976
2.1865	-23.589	-28.6701	-24.2162
2.1904	-23.64	-28.6127	-24.2357
2.1943	-23.6911	-28.5557	-24.2561
2.1982	-23.7424	-28.4989	-24.2774
2.2021	-23.794	-28.4425	-24.2996
2.206	-23.8457	-28.3865	-24.3227
2.2099	-23.8976	-28.3308	-24.3468
2.2138	-23.9497	-28.2756	-24.3717
2.2177	-24.002	-28.2208	-24.3976
2.2216	-24.0546	-28.1665	-24.4244
2.2255	-24.1074	-28.1127	-24.4521
2.2294	-24.1604	-28.0593	-24.4807
2.2333	-24.2136	-28.0064	-24.5102
2.2372	-24.2671	-27.9541	-24.5407
2.2411	-24.3209	-27.9022	-24.572
2.245	-24.3749	-27.8509	-24.6043
2.2489	-24.4293	-27.8002	-24.6376
2.2528	-24.4838	-27.75	-24.6717
2.2567	-24.5387	-27.7003	-24.7068
2.2606	-24.5939	-27.6513	-24.7428
2.2645	-24.6494	-27.6027	-24.7798
2.2684	-24.7052	-27.5548	-24.8177
2.2723	-24.7613	-27.5074	-24.8565
2.2762	-24.8177	-27.4606	-24.8962
2.2801	-24.8745	-27.4144	-24.9369
2.284	-24.9317	-27.3688	-24.9786
2.2879	-24.9892	-27.3237	-25.0212
2.2918	-25.047	-27.2792	-25.0647
2.2957	-25.1053	-27.2353	-25.1092
2.2996	-25.1639	-27.1919	-25.1546
2.3035	-25.2229	-27.1491	-25.201
2.3074	-25.2823	-27.1068	-25.2483
2.3113	-25.3421	-27.0651	-25.2966
2.3152	-25.4024	-27.0239	-25.3459
2.3191	-25.4631	-26.9833	-25.3961
2.323	-25.5242	-26.9432	-25.4473
2.3269	-25.5857	-26.9036	-25.4994
2.3308	-25.6477	-26.8645	-25.5526
2.3347	-25.7102	-26.8259	-25.6067
2.3386	-25.7732	-26.7877	-25.6617
2.3425	-25.8366	-26.7501	-25.7178
2.3464	-25.9006	-26.7129	-25.7748
2.3503	-25.965	-26.6762	-25.8329
2.3542	-26.03	-26.6399	-25.8919
2.3581	-26.0955	-26.604	-25.9519
2.362	-26.1615	-26.5686	-26.0129
2.3659	-26.2281	-26.5336	-26.0749
2.3698	-26.2952	-26.499	-26.138
2.3737	-26.3628	-26.4647	-26.202
2.3776	-26.4311	-26.4308	-26.2671
2.3815	-26.4999	-26.3973	-26.3331
2.3854	-26.5693	-26.3642	-26.4003
2.3893	-26.6393	-26.3314	-26.4684
2.3932	-26.7099	-26.2989	-26.5376
2.3971	-26.7811	-26.2667	-26.6078
2.401	-26.853	-26.2349	-26.6791
2.4049	-26.9254	-26.2033	-26.7514
2.4088	-26.9985	-26.172	-26.8248
2.4127	-27.0723	-26.141	-26.8993
2.4166	-27.1467	-26.1103	-26.9749
2.4205	-27.2217	-26.0799	-27.0516
2.4244	-27.2974	-26.0496	-27.1293
2.4283	-27.3738	-26.0197	-27.2082
2.4322	-27.4509	-25.99	-27.2882
2.4361	-27.5286	-25.9605	-27.3693
2.44	-27.6071	-25.9312	-27.4515
2.4439	-27.6862	-25.9022	-27.5349
2.4478	-27.766	-25.8734	-27.6195
2.4517	-27.8465	-25.8448	-27.7052
2.4556	-27.9277	-25.8164	-27.7921
2.4595	-28.0097	-25.7883	-27.8802
2.4634	-28.0923	-25.7603	-27.9695
2.4673	-28.1756	-25.7326	-28.0601
2.4712	-28.2597	-25.705	-28.1519
2.4751	-28.3445	-25.6777	-28.2449
2.479	-28.43	-25.6506	-28.3392
2.4829	-28.5161	-25.6237	-28.4348
2.4868	-28.603	-25.5971	-28.5317
2.4907	-28.6907	-25.5706	-28.63
2.4946	-28.779	-25.5444	-28.7295
2.4985	-28.868	-25.5185	-28.8305
2.5024	-28.9577	-25.4928	-28.9327
2.5063	-29.0481	-25.4673	-29.0364
2.5102	-29.1391	-25.4421	-29.1415
2.5141	-29.2309	-25.4171	-29.2481
2.518	-29.3233	-25.3925	-29.356
2.5219	-29.4163	-25.3681	-29.4655
2.5258	-29.51	-25.344	-29.5764
2.5297	-29.6044	-25.3202	-29.6889
2.5336	-29.6993	-25.2968	-29.8028
2.5375	-29.7948	-25.2737	-29.9183
2.5414	-29.891	-25.2509	-30.0354
2.5453	-29.9876	-25.2285	-30.154
2.5492	-30.0849	-25.2065	-30.2742
2.5531	-30.1826	-25.1849	-30.3961
2.557	-30.2809	-25.1637	-30.5195
2.5609	-30.3796	-25.1429	-30.6446
2.5648	-30.4787	-25.1226	-30.7712
2.5687	-30.5783	-25.1027	-30.8995
2.5726	-30.6783	-25.0832	-31.0295
2.5765	-30.7786	-25.0643	-31.161
2.5804	-30.8793	-25.0459	-31.2941
2.5843	-30.9802	-25.028	-31.4289
2.5882	-31.0814	-25.0106	-31.5652
2.5921	-31.1828	-24.9938	-31.703
2.596	-31.2844	-24.9776	-31.8423
2.5999	-31.386	-24.9619	-31.983
2.6038	-31.4878	-24.9469	-32.1251
2.6077	-31.5896	-24.9325	-32.2684
2.6116	-31.6914	-24.9188	-32.413
2.6155	-31.7931	-24.9057	-32.5586
2.6194	-31.8946	-24.8933	-32.7051
2.6233	-31.996	-24.8816	-32.8525
2.6272	-32.0971	-24.8706	-33.0004
2.6311	-32.198	-24.8603	-33.1488
2.635	-32.2984	-24.8508	-33.2973
2.6389	-32.3985	-24.8421	-33.4457
2.6428	-32.498	-24.8342	-33.5938
2.6467	-32.597	-24.827	-33.7411
2.6506	-32.6954	-24.8207	-33.8873
2.6545	-32.793	-24.8152	-34.0319
2.6584	-32.8899	-24.8105	-34.1746
2.6623	-32.986	-24.8067	-34.3147
2.6662	-33.0811	-24.8038	-34.4518
2.6701	-33.1753	-24.8018	-34.5851
2.674	-33.2684	-24.8007	-34.7141
2.6779	-33.3604	-24.8005	-34.8381
2.6818	-33.4512	-24.8012	-34.9562
2.6857	-33.5407	-24.8029	-35.0678
2.6896	-33.6289	-24.8056	-35.172
2.6935	-33.7157	-24.8092	-35.268
2.6974	-33.801	-24.8137	-35.3549
2.7013	-33.8848	-24.8193	-35.432
2.7052	-33.967	-24.8259	-35.4984
2.7091	-34.0475	-24.8335	-35.5534
2.713	-34.1264	-24.8421	-35.5964
2.7169	-34.2034	-24.8517	-35.6266
2.7208	-34.2787	-24.8623	-35.6436
2.7247	-34.3522	-24.874	-35.647
2.7286	-34.4237	-24.8867	-35.6365
2.7325	-34.4933	-24.9004	-35.612
2.7364	-34.561	-24.9152	-35.5735
2.7403	-34.6267	-24.931	-35.5212
2.7442	-34.6904	-24.9479	-35.4552
2.7481	-34.7522	-24.9658	-35.3761
2.752	-34.8119	-24.9848	-35.2843
2.7559	-34.8696	-25.0048	-35.1804
2.7598	-34.9252	-25.0258	-35.0653
2.7637	-34.9789	-25.0478	-34.9396
2.7676	-35.0306	-25.0709	-34.8042
2.7715	-35.0804	-25.095	-34.6599
2.7754	-35.1282	-25.1201	-34.5076
2.7793	-35.1742	-25.1461	-34.3482
2.7832	-35.2182	-25.1732	-34.1825
2.7871	-35.2605	-25.2011	-34.0112
2.791	-35.301	-25.2301	-33.8353
2.7949	-35.3398	-25.2599	-33.6555
2.7988	-35.3769	-25.2906	-33.4724
2.8027	-35.4125	-25.3223	-33.2867
2.8066	-35.4465	-25.3547	-33.099
2.8105	-35.4791	-25.388	-32.9099
2.8144	-35.5103	-25.422	-32.7198
2.8183	-35.5401	-25.4568	-32.5293
2.8222	-35.5688	-25.4924	-32.3387
2.8261	-35.5963	-25.5286	-32.1485
2.83	-35.6227	-25.5654	-31.9589
2.8339	-35.6482	-25.6028	-31.7702
2.8378	-35.6727	-25.6408	-31.5828
2.8417	-35.6964	-25.6793	-31.3968
2.8456	-35.7194	-25.7183	-31.2125
2.8495	-35.7418	-25.7576	-31.03
2.8534	-35.7635	-25.7973	-30.8494
2.8573	-35.7848	-25.8373	-30.6711
2.8612	-35.8057	-25.8774	-30.4949
2.8651	-35.8263	-25.9178	-30.3211
2.869	-35.8466	-25.9582	-30.1498
2.8729	-35.8669	-25.9987	-29.9809
2.8768	-35.887	-26.0391	-29.8147
2.8807	-35.9071	-26.0794	-29.651
2.8846	-35.9274	-26.1195	-29.49
2.8885	-35.9477	-26.1593	-29.3316
2.8924	-35.9684	-26.1988	-29.176
2.8963	-35.9893	-26.2378	-29.0231
2.9002	-36.0106	-26.2763	-28.873
2.9041	-36.0324	-26.3142	-28.7256
2.908	-36.0547	-26.3515	-28.581
2.9119	-36.0775	-26.388	-28.4391
2.9158	-36.101	-26.4236	-28.3
2.9197	-36.1252	-26.4583	-28.1636
2.9236	-36.1501	-26.492	-28.03
2.9275	-36.1759	-26.5245	-27.899
2.9314	-36.2026	-26.556	-27.7708
2.9353	-36.2301	-26.5861	-27.6453
2.9392	-36.2587	-26.6149	-27.5225
2.9431	-36.2883	-26.6423	-27.4023
2.947	-36.3189	-26.6682	-27.2848
2.9509	-36.3507	-26.6926	-27.1699
2.9548	-36.3837	-26.7153	-27.0577
2.9587	-36.4178	-26.7364	-26.948
2.9626	-36.4533	-26.7557	-26.8409
2.9665	-36.49	-26.7733	-26.7363
2.9704	-36.5281	-26.789	-26.6343
2.9743	-36.5675	-26.8029	-26.5347
2.9782	-36.6084	-26.8148	-26.4377
2.9821	-36.6507	-26.8249	-26.3431
2.986	-36.6945	-26.8329	-26.251
2.9899	-36.7398	-26.8391	-26.1613
2.9938	-36.7867	-26.8432	-26.074
2.9977	-36.8352	-26.8454	-25.9891
3.0016	-36.8853	-26.8456	-25.9066
3.0055	-36.937	-26.8438	-25.8264
3.0094	-36.9904	-26.8401	-25.7486
3.0133	-37.0455	-26.8345	-25.673
3.0172	-37.1024	-26.827	-25.5998
3.0211	-37.161	-26.8177	-25.5289
3.025	-37.2214	-26.8065	-25.4602
3.0289	-37.2837	-26.7937	-25.3938
3.0328	-37.3478	-26.7791	-25.3296
3.0367	-37.4137	-26.7629	-25.2676
3.0406	-37.4816	-26.7452	-25.2079
3.0445	-37.5513	-26.7259	-25.1503
3.0484	-37.6231	-26.7052	-25.0949
3.0523	-37.6968	-26.6832	-25.0417
3.0562	-37.7724	-26.6599	-24.9906
3.0601	-37.8502	-26.6355	-24.9417
3.064	-37.9299	-26.6099	-24.8949
3.0679	-38.0117	-26.5834	-24.8503
3.0718	-38.0956	-26.5559	-24.8077
3.0757	-38.1816	-26.5276	-24.7672
3.0796	-38.2698	-26.4986	-24.7288
3.0835	-38.3601	-26.4689	-24.6925
3.0874	-38.4526	-26.4387	-24.6583
3.0913	-38.5473	-26.408	-24.6261
3.0952	-38.6442	-26.3769	-24.596
3.0991	-38.7433	-26.3455	-24.5679
3.103	-38.8447	-26.314	-24.5418
3.1069	-38.9484	-26.2824	-24.5178
3.1108	-39.0544	-26.2507	-24.4958
3.1147	-39.1628	-26.2191	-24.4758
3.1186	-39.2735	-26.1877	-24.4578
3.1225	-39.3865	-26.1565	-24.4418
3.1264	-39.5019	-26.1256	-24.4278
3.1303	-39.6197	-26.0951	-24.4157
3.1342	-39.74	-26.065	-24.4056
3.1381	-39.8626	-26.0355	-24.3975
3.142	-39.9877	-26.0066	-24.3914
3.1459	-40.1153	-25.9784	-24.3872
3.1498	-40.2454	-25.9509	-24.3849
3.1537	-40.3779	-25.9241	-24.3846
3.1576	-40.5129	-25.8983	-24.3862
3.1615	-40.6504	-25.8733	-24.3898
3.1654	-40.7905	-25.8494	-24.3952
3.1693	-40.933	-25.8264	-24.4025
3.1732	-41.078	-25.8045	-24.4118
3.1771	-41.2256	-25.7837	-24.4229
3.181	-41.3756	-25.7641	-24.4359
3.1849	-41.5281	-25.7456	-24.4508
3.1888	-41.6831	-25.7284	-24.4675
3.1927	-41.8405	-25.7125	-24.4861
3.1966	-42.0004	-25.6979	-24.5066
3.2005	-42.1626	-25.6846	-24.5288
3.2044	-42.3272	-25.6726	-24.5529
3.2083	-42.4941	-25.662	-24.5788
3.2122	-42.6632	-25.6529	-24.6065
3.2161	-42.8345	-25.6452	-24.636
3.22	-43.0079	-25.6389	-24.6672
3.2239	-43.1833	-25.6341	-24.7002
3.2278	-43.3606	-25.6307	-24.735
3.2317	-43.5397	-25.6289	-24.7715
3.2356	-43.7205	-25.6285	-24.8098
3.2395	-43.9028	-25.6296	-24.8497
3.2434	-44.0864	-25.6323	-24.8914
3.2473	-44.2713	-25.6364	-24.9347
3.2512	-44.457	-25.6421	-24.9798
3.2551	-44.6435	-25.6492	-25.0264
3.259	-44.8305	-25.6579	-25.0748
3.2629	-45.0176	-25.668	-25.1247
3.2668	-45.2046	-25.6796	-25.1763
3.2707	-45.3912	-25.6927	-25.2295
3.2746	-45.577	-25.7072	-25.2842
3.2785	-45.7615	-25.7232	-25.3406
3.2824	-45.9445	-25.7406	-25.3985
3.2863	-46.1253	-25.7593	-25.4579
3.2902	-46.3035	-25.7795	-25.5189
3.2941	-46.4787	-25.801	-25.5813
3.298	-46.6503	-25.8238	-25.6453
3.3019	-46.8177	-25.8479	-25.7108
3.3058	-46.9804	-25.8732	-25.7777
3.3097	-47.1378	-25.8998	-25.8461
3.3136	-47.2893	-25.9276	-25.9159
3.3175	-47.4343	-25.9565	-25.9872
3.3214	-47.5723	-25.9865	-26.0599
3.3253	-47.7028	-26.0176	-26.134
3.3292	-47.8252	-26.0496	-26.2095
3.3331	-47.9391	-26.0827	-26.2864
3.337	-48.044	-26.1167	-26.3646
3.3409	-48.1396	-26.1515	-26.4443
3.3448	-48.2257	-26.1872	-26.5253
3.3487	-48.302	-26.2236	-26.6076
3.3526	-48.3684	-26.2607	-26.6913
3.3565	-48.4249	-26.2984	-26.7764
3.3604	-48.4715	-26.3368	-26.8628
3.3643	-48.5083	-26.3756	-26.9505
3.3682	-48.5356	-26.4149	-27.0396
3.3721	-48.5536	-26.4546	-27.1301
3.376	-48.5627	-26.4947	-27.2219
3.3799	-48.5633	-26.5349	-27.3152
3.3838	-48.5559	-26.5754	-27.4097
3.3877	-48.541	-26.616	-27.5057
3.3916	-48.5191	-26.6567	-27.6031
3.3955	-48.4908	-26.6973	-27.7019
3.3994	-48.4566	-26.7379	-27.8022
3.4033	-48.4173	-26.7783	-27.904
3.4072	-48.3732	-26.8185	-28.0073
3.4111	-48.325	-26.8584	-28.1121
3.415	-48.2732	-26.8979	-28.2184
3.4189	-48.2184	-26.937	-28.3265
3.4228	-48.1611	-26.9757	-28.4361
3.4267	-48.1017	-27.0138	-28.5475
3.4306	-48.0406	-27.0513	-28.6606
3.4345	-47.9784	-27.0882	-28.7756
3.4384	-47.9153	-27.1244	-28.8924
3.4423	-47.8518	-27.1598	-29.0112
3.4462	-47.7881	-27.1944	-29.1321
3.4501	-47.7245	-27.2281	-29.255
3.454	-47.6613	-27.261	-29.3801
3.4579	-47.5988	-27.293	-29.5075
3.4618	-47.5371	-27.3241	-29.6373
3.4657	-47.4765	-27.3541	-29.7695
3.4696	-47.417	-27.3833	-29.9044
3.4735	-47.3589	-27.4114	-30.0419
3.4774	-47.3022	-27.4385	-30.1823
3.4813	-47.2471	-27.4646	-30.3257
3.4852	-47.1936	-27.4897	-30.4722
3.4891	-47.1418	-27.5138	-30.6219
3.493	-47.0918	-27.537	-30.7751
3.4969	-47.0436	-27.5592	-30.9318
3.5008	-46.9971	-27.5805	-31.0923
3.5047	-46.9525	-27.6008	-31.2568
3.5086	-46.9097	-27.6204	-31.4254
3.5125	-46.8686	-27.639	-31.5983
3.5164	-46.8293	-27.657	-31.7759
3.5203	-46.7918	-27.6741	-31.9582
3.5242	-46.7559	-27.6907	-32.1456
3.5281	-46.7216	-27.7065	-32.3383
3.532	-46.6889	-27.7219	-32.5365
3.5359	-46.6576	-27.7367	-32.7406
3.5398	-46.6278	-27.7512	-32.9509
3.5437	-46.5993	-27.7652	-33.1676
3.5476	-46.5719	-27.779	-33.3911
3.5515	-46.5457	-27.7926	-33.6217
3.5554	-46.5204	-27.806	-33.8597
3.5593	-46.4961	-27.8194	-34.1055
3.5632	-46.4724	-27.8327	-34.3594
3.5671	-46.4494	-27.8462	-34.6219
3.571	-46.4268	-27.8599	-34.8932
3.5749	-46.4046	-27.8737	-35.1737
3.5788	-46.3826	-27.8879	-35.4637
3.5827	-46.3606	-27.9025	-35.7636
3.5866	-46.3385	-27.9176	-36.0735
3.5905	-46.3161	-27.9332	-36.3936
3.5944	-46.2932	-27.9494	-36.7241
3.5983	-46.2698	-27.9663	-37.0646
3.6022	-46.2456	-27.9839	-37.4151
3.6061	-46.2204	-28.0024	-37.7748
3.61	-46.1942	-28.0217	-38.1428
3.6139	-46.1668	-28.0419	-38.5176
3.6178	-46.1379	-28.0631	-38.897
3.6217	-46.1075	-28.0853	-39.2782
3.6256	-46.0754	-28.1086	-39.6572
3.6295	-46.0414	-28.133	-40.0288
3.6334	-46.0055	-28.1586	-40.3864
3.6373	-45.9674	-28.1854	-40.7219
3.6412	-45.9272	-28.2134	-41.026
3.6451	-45.8846	-28.2426	-41.288
3.649	-45.8396	-28.2731	-41.4972
3.6529	-45.7921	-28.3049	-41.6432
3.6568	-45.7421	-28.338	-41.7176
3.6607	-45.6894	-28.3725	-41.7153
3.6646	-45.6341	-28.4082	-41.6349
3.6685	-45.576	-28.4452	-41.4794
3.6724	-45.5153	-28.4835	-41.2554
3.6763	-45.4518	-28.5231	-40.9723
3.6802	-45.3857	-28.564	-40.6407
3.6841	-45.3169	-28.6061	-40.2715
3.688	-45.2455	-28.6494	-39.875
3.6919	-45.1716	-28.6938	-39.46
3.6958	-45.0952	-28.7393	-39.0341
3.6997	-45.0163	-28.7859	-38.6035
3.7036	-44.9352	-28.8335	-38.1727
3.7075	-44.8518	-28.8819	-37.7453
3.7114	-44.7664	-28.9312	-37.3241
3.7153	-44.679	-28.9813	-36.9109
3.7192	-44.5898	-29.0319	-36.507
3.7231	-44.4988	-29.0831	-36.1133
3.727	-44.4063	-29.1347	-35.7303
3.7309	-44.3124	-29.1867	-35.3582
3.7348	-44.2172	-29.2388	-34.9972
3.7387	-44.1209	-29.2909	-34.6471
3.7426	-44.0236	-29.3429	-34.3079
3.7465	-43.9254	-29.3946	-33.9793
3.7504	-43.8267	-29.4459	-33.661
3.7543	-43.7274	-29.4965	-33.3528
3.7582	-43.6277	-29.5464	-33.0543
3.7621	-43.5278	-29.5953	-32.7652
3.766	-43.4278	-29.6431	-32.4852
3.7699	-43.3279	-29.6895	-32.214
3.7738	-43.2282	-29.7344	-31.9513
3.7777	-43.1288	-29.7775	-31.6967
3.7816	-43.0299	-29.8187	-31.4501
3.7855	-42.9316	-29.8577	-31.211
3.7894	-42.834	-29.8945	-30.9793
3.7933	-42.7372	-29.9287	-30.7547
3.7972	-42.6413	-29.9602	-30.5369
3.8011	-42.5465	-29.9888	-30.3258
3.805	-42.4528	-30.0144	-30.121
3.8089	-42.3604	-30.0369	-29.9225
3.8128	-42.2693	-30.056	-29.7299
3.8167	-42.1797	-30.0716	-29.5431
3.8206	-42.0916	-30.0837	-29.3619
3.8245	-42.005	-30.0922	-29.1862
3.8284	-41.9202	-30.0969	-29.0157
3.8323	-41.8371	-30.0979	-28.8504
3.8362	-41.7558	-30.0951	-28.69
3.8401	-41.6765	-30.0886	-28.5345
3.844	-41.5991	-30.0783	-28.3837
3.8479	-41.5237	-30.0642	-28.2374
3.8518	-41.4504	-30.0465	-28.0956
3.8557	-41.3793	-30.0253	-27.9581
3.8596	-41.3103	-30.0005	-27.8248
3.8635	-41.2436	-29.9725	-27.6956
3.8674	-41.1792	-29.9412	-27.5704
3.8713	-41.1172	-29.9068	-27.4492
3.8752	-41.0575	-29.8696	-27.3317
3.8791	-41.0003	-29.8297	-27.2179
3.883	-40.9456	-29.7873	-27.1077
3.8869	-40.8934	-29.7427	-27.0011
3.8908	-40.8438	-29.6959	-26.8979
3.8947	-40.7969	-29.6473	-26.798
3.8986	-40.7525	-29.597	-26.7015
3.9025	-40.7109	-29.5453	-26.6081
3.9064	-40.672	-29.4924	-26.5179
3.9103	-40.6359	-29.4385	-26.4307
3.9142	-40.6026	-29.3839	-26.3464
3.9181	-40.5722	-29.3288	-26.2651
3.922	-40.5446	-29.2733	-26.1867
3.9259	-40.52	-29.2177	-26.111
3.9298	-40.4983	-29.1622	-26.0379
3.9337	-40.4797	-29.107	-25.9676
3.9376	-40.4641	-29.0523	-25.8998
3.9415	-40.4515	-28.9982	-25.8345
3.9454	-40.4421	-28.9449	-25.7716
3.9493	-40.4359	-28.8927	-25.7111
3.9532	-40.4329	-28.8416	-25.6529
3.9571	-40.4331	-28.7918	-25.597
3.961	-40.4365	-28.7435	-25.5432
3.9649	-40.4434	-28.6968	-25.4916
3.9688	-40.4535	-28.6518	-25.442
3.9727	-40.4671	-28.6087	-25.3944
3.9766	-40.4842	-28.5676	-25.3488
3.9805	-40.5048	-28.5285	-25.305
3.9844	-40.5289	-28.4916	-25.263
3.9883	-40.5566	-28.4571	-25.2228
3.9922	-40.588	-28.4249	-25.1843
3.9961	-40.6231	-28.3952	-25.1474

## Sheet: Figure 13
Theta [deg.]					Theta [deg.]
0	2.009	1.908	1.9585	1.98375	0	2.009	1.868	1.9585	1.9385
15	2.233	2.082	2.1575	2.16125	15	2.165	2.053	2.1235	2.143
30	2.312	2.127	2.2195	2.23225	30	2.245	2.175	2.186	2.2435
45	2.211	2.012	2.1115	2.17475	45	2.238	2.219	2.125	2.215
60	1.954	1.763	1.8585	2.00775	60	2.157	2.192	1.96	2.073
75	1.622	1.465	1.5435	1.78775	75	2.032	2.12	1.7485	1.871
90	1.3159	1.213	1.26445	1.58022	90	1.896	2.03	1.5545	1.67295
105	1.2031	1.0683	1.0857	1.42935	105	1.773	1.941	1.42065	1.52205
120	0.9951	1.0284	1.01175	1.33688	120	1.662	1.848	1.3452	1.42155
135	0.9566	1.0455	1.00105	1.27203	135	1.543	1.729	1.29425	1.3428
150	0.9421	1.068	1.00505	1.19453	150	1.384	1.556	1.226	1.24905
165	0.9302	1.0764	1.0033	1.08775	165	1.1722	1.3181	1.1243	1.12415
180	0.9307	1.0868	1.00875	0.969725	180	0.9307	1.0468	1.00875	0.98875
195	0.9635	1.1247	1.0441	0.8805	195	0.7169	0.8054	0.9208	0.88445
210	1.0272	1.1888	1.108	0.8494	210	0.5908	0.6569	0.8898	0.84205
225	1.0873	1.2407	1.164	0.8711	225	0.5782	0.625	0.90945	0.85615
240	1.1022	1.2374	1.1698	0.9152	240	0.6606	0.686	0.949	0.8941
255	1.0626	1.1747	1.11865	0.956725	255	0.7948	0.7921	0.98475	0.92735
270	1.0028	1.0952	1.049	0.9952	270	0.9414	0.9032	1.0183	0.953
285	0.9782	1.0573	1.01775	1.05103	285	1.0843	1.0066	1.0708	0.9924
300	1.0327	1.0997	1.0662	1.14855	300	1.2309	1.1163	1.1653	1.0745
315	1.183	1.2285	1.20575	1.30187	315	1.398	1.2553	1.31325	1.21915
330	1.42	1.427	1.4235	1.50825	330	1.593	1.436	1.51	1.428
345	1.713	1.668	1.6905	1.74825	345	1.806	1.65	1.737	1.6815

## Sheet: Figure 15
requency	eff1	eff2
1	2.5283	2.3092
1.111	2.9833	2.6915
1.222	3.4383	3.0738
1.333	3.8933	3.4561
1.444	4.3484	3.8384
1.555	4.6694	4.166
1.666	4.8565	4.4389
1.777	5.0435	4.7119
1.888	5.2306	4.9848
2	5.4176	5.2577
2.111	5.0089	4.8638
2.222	4.6001	4.4698
2.333	4.1914	4.0758
2.444	3.7826	3.6819
2.555	3.4989	3.3869
2.666	3.3528	3.2189
2.777	3.2066	3.0508
2.888	3.0605	2.8828
3	2.9144	2.7148
3.111	2.8495	2.6467
3.222	2.7846	2.5786
3.333	2.7198	2.5106
3.444	2.6549	2.4425
3.555	2.6232	2.4095
3.666	2.6246	2.4117
3.777	2.626	2.4139
3.888	2.6274	2.4161
4	2.6288	2.4183

[truncated: 1 more sheets: Figure 16]
